# Supplementary material for: Bis(1H-benzimidazole-κN 3)bis­[2-(naphthalen-1-yl)acetato-κ2 O,O′]manganese(II) monohydrate
Source: Acta Crystallogr Sect E Struct Rep Online. 2012 Feb 24;68(Pt 3):m328. doi: 10.1107/S1600536812007441 (PMC3297273; doi:10.1107/S1600536812007441)
Supplement: Supplementary file 1 [file e-68-0m328-sup1.cif]

##############################################################################
#                                                                            #
# This CIF contains the data in a paper accepted for publication in          #
# Acta Crystallographica Section E. It conforms to the requirements of       #
# Notes for Authors for Acta Crystallographica Section E, and has been       #
# peer reviewed under the auspices of the IUCr Commission on Journals.       #
#                                                                            #
# Full details of the Crystallographic Information File format               #
# are given in the paper "The Crystallographic Information File (CIF):       #
# a New Standard Archive File for Crystallography" by S. R. Hall, F. H.      #
# Allen and I. D. Brown [Acta Cryst. (1991), A47, 655-685].                  #
#                                                                            #
# The current version of the core CIF dictionary is obtainable from          #
# ftp://ftp.iucr.org/pub/cif_core.dic.                                       #
#                                                                            #
# Software is freely available for graphical display of the structure(s)     #
# in this CIF. For information consult the CIF software page                 #
# http://www.iucr.org/resources/cif/software.                                #
#                                                                            #
# This file may be used for bona fide research purposes within the           #
# scientific community so long as proper attribution is given to the journal # 
# article from which it was obtained.                                        #
#                                                                            #
##############################################################################
data_I
_audit_creation_method     SHELXL-97
_chemical_name_systematic
;
Bis(1<i>H</i>-benzimidazole-\k<i>N</i>^3^)bis[2-(naphthalen-1-yl)acetato-
\k^2^<i>O</i>,<i>O</i>']manganese(II) monohydrate
;
_chemical_name_common     ?
_chemical_formula_moiety     'C38 H30 Mn N4 O4, H2 O'
_chemical_formula_sum     'C38 H32 Mn N4 O5'
_chemical_formula_iupac     '[Mn (C12 H9 O2)2 (C7 H6 N2)2], H2 O'
_chemical_formula_weight     679.62
_chemical_melting_point     ?
_symmetry_cell_setting     monoclinic
_symmetry_space_group_name_H-M     'C 2/c'
_symmetry_space_group_name_Hall     '-C 2yc'
loop_
    _symmetry_equiv_pos_as_xyz
    'x, y, z'
    '-x, y, -z+1/2'
    'x+1/2, y+1/2, z'
    '-x+1/2, y+1/2, -z+1/2'
    '-x, -y, -z'
    'x, -y, z-1/2'
    '-x+1/2, -y+1/2, -z'
    'x+1/2, -y+1/2, z-1/2'
_cell_length_a     11.654(7)
_cell_length_b     20.013(12)
_cell_length_c     14.329(12)
_cell_angle_alpha     90.00
_cell_angle_beta     106.148(7)
_cell_angle_gamma     90.00
_cell_volume     3210(4)
_cell_formula_units_Z     4
_cell_measurement_reflns_used     1147
_cell_measurement_theta_min     2.25
_cell_measurement_theta_max     17.98
_cell_measurement_temperature     298(2)
_exptl_crystal_description     block
_exptl_crystal_colour     colorless
_exptl_crystal_size_max     0.10
_exptl_crystal_size_mid     0.10
_exptl_crystal_size_min     0.10
_exptl_crystal_density_diffrn     1.369
_exptl_crystal_density_meas     ?
_exptl_crystal_density_method     'not measured'
_exptl_crystal_F_000     1372
_exptl_absorpt_coefficient_mu     0.463
_exptl_absorpt_correction_type     multi-scan
_exptl_absorpt_process_details     '(SADABS; Sheldrick, 1996)'
_exptl_absorpt_correction_T_min     0.9551
_exptl_absorpt_correction_T_max     0.9551
_exptl_special_details     ?
_diffrn_ambient_temperature     298(2)
_diffrn_radiation_type     MoK\a
_diffrn_radiation_wavelength     0.71073
_diffrn_radiation_source     'fine-focus sealed tube'
_diffrn_radiation_monochromator     graphite
_diffrn_measurement_device_type     'Bruker APEXII CCD'
_diffrn_measurement_method     '\f and \w scans'
_diffrn_detector_area_resol_mean     ?
_diffrn_reflns_number     12089
_diffrn_reflns_av_R_equivalents     0.0683
_diffrn_reflns_av_sigmaI/netI     0.0647
_diffrn_reflns_theta_min     2.08
_diffrn_reflns_theta_max     25.00
_diffrn_reflns_theta_full     25.00
_diffrn_measured_fraction_theta_max     1.000
_diffrn_measured_fraction_theta_full     1.000
_diffrn_reflns_limit_h_min     -13
_diffrn_reflns_limit_h_max     13
_diffrn_reflns_limit_k_min     -23
_diffrn_reflns_limit_k_max     23
_diffrn_reflns_limit_l_min     -16
_diffrn_reflns_limit_l_max     16
_diffrn_standards_number     ?
_diffrn_standards_interval_count     ?
_diffrn_standards_interval_time     ?
_diffrn_standards_decay_%     ?
_refine_special_details
;
 Refinement of F^2^ against ALL reflections.  The weighted R-factor wR and
 goodness of fit S are based on F^2^, conventional R-factors R are based
 on F, with F set to zero for negative F^2^. The threshold expression of
 F^2^ > 2sigma(F^2^) is used only for calculating R-factors(gt) etc. and is
 not relevant to the choice of reflections for refinement.  R-factors based
 on F^2^ are statistically about twice as large as those based on F, and R-
 factors based on ALL data will be even larger.
;
_reflns_number_total     2830
_reflns_number_gt     1819
_reflns_threshold_expression     I>2\s(I)
_refine_ls_structure_factor_coef     Fsqd
_refine_ls_matrix_type     full
_refine_ls_R_factor_all     0.0781
_refine_ls_R_factor_gt     0.0440
_refine_ls_wR_factor_gt     0.0803
_refine_ls_wR_factor_ref     0.0896
_refine_ls_goodness_of_fit_ref     1.000
_refine_ls_restrained_S_all     1.000
_refine_ls_number_reflns     2830
_refine_ls_number_parameters     213
_refine_ls_number_restraints     0
_refine_ls_hydrogen_treatment     constr
_refine_ls_weighting_scheme     calc
_refine_ls_weighting_details
                 'calc w=1/[\s^2^(Fo^2^)+(0.0307P)^2^] where P=(Fo^2^+2Fc^2^)/3'
_atom_sites_solution_hydrogens     geom
_atom_sites_solution_primary     direct
_atom_sites_solution_secondary     difmap
_refine_ls_shift/su_max     0.000
_refine_ls_shift/su_mean     0.000
_refine_diff_density_max     0.210
_refine_diff_density_min     -0.188
_refine_ls_extinction_method     none
_refine_ls_extinction_coef     ?
loop_
    _atom_type_symbol
    _atom_type_description
    _atom_type_scat_dispersion_real
    _atom_type_scat_dispersion_imag
    _atom_type_scat_source
    'C' 'C' 0.0033 0.0016
                         'International Tables Vol C Tables 4.2.6.8 and 6.1.1.4'
    'H' 'H' 0.0000 0.0000
                         'International Tables Vol C Tables 4.2.6.8 and 6.1.1.4'
    'N' 'N' 0.0061 0.0033
                         'International Tables Vol C Tables 4.2.6.8 and 6.1.1.4'
    'O' 'O' 0.0106 0.0060
                         'International Tables Vol C Tables 4.2.6.8 and 6.1.1.4'
    'Mn' 'Mn' 0.3368 0.7283
                         'International Tables Vol C Tables 4.2.6.8 and 6.1.1.4'
_computing_data_collection     'APEX2 (Bruker, 2007)'
_computing_cell_refinement     'SAINT (Bruker, 2007)'
_computing_data_reduction     'SAINT (Bruker, 2007)'
_computing_structure_solution     'SHELXS97 (Sheldrick, 2008)'
_computing_structure_refinement     'SHELXL97 (Sheldrick, 2008)'
_computing_molecular_graphics
               'XP in SHELXTL (Sheldrick, 2008) and DIAMOND (Brandenburg, 1999)'
_computing_publication_material
                             'SHELXTL (Sheldrick, 2008) and PLATON (Spek, 2009)'
loop_
    _atom_site_type_symbol
    _atom_site_label
    _atom_site_fract_x
    _atom_site_fract_y
    _atom_site_fract_z
    _atom_site_U_iso_or_equiv
    _atom_site_adp_type
    _atom_site_calc_flag
    _atom_site_refinement_flags
    _atom_site_occupancy
    _atom_site_symmetry_multiplicity
    _atom_site_disorder_assembly
    _atom_site_disorder_group
    Mn Mn1 0.0000 0.02104(3) 0.7500 0.0408(2) Uani d S 1 2 . .
    O O1 0.18427(16) 0.04197(10) 0.83166(13) 0.0572(5) Uani d . 1 1 . .
    O O2 0.11161(15) 0.10711(9) 0.70743(12) 0.0494(5) Uani d . 1 1 . .
    N N1 0.01727(19) -0.04724(10) 0.63856(15) 0.0417(6) Uani d . 1 1 . .
    N N2 -0.0295(2) -0.09629(11) 0.49442(15) 0.0504(6) Uani d . 1 1 . .
    H H2 -0.0711 -0.1080 0.4373 0.060 Uiso calc R 1 1 . .
    C C1 0.1968(2) 0.08917(15) 0.7784(2) 0.0432(7) Uani d . 1 1 . .
    C C2 0.3144(2) 0.12562(14) 0.80207(19) 0.0523(8) Uani d . 1 1 . .
    H H2A 0.3178 0.1557 0.8559 0.063 Uiso calc R 1 1 . .
    H H2B 0.3780 0.0931 0.8240 0.063 Uiso calc R 1 1 . .
    C C3 0.3389(2) 0.16536(14) 0.72073(19) 0.0436(7) Uani d . 1 1 . .
    C C4 0.3436(2) 0.23303(15) 0.7247(2) 0.0584(8) Uani d . 1 1 . .
    H H4 0.3303 0.2549 0.7780 0.070 Uiso calc R 1 1 . .
    C C5 0.3681(3) 0.27052(16) 0.6501(3) 0.0698(10) Uani d . 1 1 . .
    H H5 0.3716 0.3169 0.6549 0.084 Uiso calc R 1 1 . .
    C C6 0.3868(3) 0.24044(18) 0.5716(3) 0.0679(9) Uani d . 1 1 . .
    H H6 0.4023 0.2661 0.5224 0.082 Uiso calc R 1 1 . .
    C C7 0.3829(2) 0.17035(16) 0.5635(2) 0.0511(7) Uani d . 1 1 . .
    C C8 0.3589(2) 0.13228(14) 0.63879(19) 0.0412(7) Uani d . 1 1 . .
    C C9 0.3563(2) 0.06224(15) 0.6286(2) 0.0532(8) Uani d . 1 1 . .
    H H9 0.3427 0.0359 0.6779 0.064 Uiso calc R 1 1 . .
    C C10 0.3731(2) 0.03232(17) 0.5483(3) 0.0661(9) Uani d . 1 1 . .
    H H10 0.3701 -0.0140 0.5431 0.079 Uiso calc R 1 1 . .
    C C11 0.3948(3) 0.0703(2) 0.4742(3) 0.0746(11) Uani d . 1 1 . .
    H H11 0.4061 0.0494 0.4195 0.090 Uiso calc R 1 1 . .
    C C12 0.3995(3) 0.1376(2) 0.4811(2) 0.0671(9) Uani d . 1 1 . .
    H H12 0.4139 0.1626 0.4308 0.081 Uiso calc R 1 1 . .
    C C13 -0.0650(2) -0.05600(13) 0.5549(2) 0.0460(7) Uani d . 1 1 . .
    H H13 -0.1400 -0.0361 0.5399 0.055 Uiso calc R 1 1 . .
    C C14 0.0854(3) -0.11580(13) 0.5397(2) 0.0449(7) Uani d . 1 1 . .
    C C15 0.1141(2) -0.08492(12) 0.63008(19) 0.0409(7) Uani d . 1 1 . .
    C C16 0.2253(3) -0.09474(14) 0.6959(2) 0.0536(8) Uani d . 1 1 . .
    H H16 0.2454 -0.0749 0.7570 0.064 Uiso calc R 1 1 . .
    C C17 0.3040(3) -0.13490(16) 0.6668(3) 0.0680(9) Uani d . 1 1 . .
    H H17 0.3795 -0.1421 0.7090 0.082 Uiso calc R 1 1 . .
    C C18 0.2742(3) -0.16529(16) 0.5757(3) 0.0733(10) Uani d . 1 1 . .
    H H18 0.3302 -0.1922 0.5586 0.088 Uiso calc R 1 1 . .
    C C19 0.1649(3) -0.15643(14) 0.5110(2) 0.0618(9) Uani d . 1 1 . .
    H H19 0.1448 -0.1769 0.4504 0.074 Uiso calc R 1 1 . .
loop_
    _atom_site_aniso_label
    _atom_site_aniso_U_11
    _atom_site_aniso_U_22
    _atom_site_aniso_U_33
    _atom_site_aniso_U_12
    _atom_site_aniso_U_13
    _atom_site_aniso_U_23
    Mn1 0.0346(3) 0.0473(4) 0.0410(4) 0.000 0.0109(3) 0.000
    O1 0.0497(13) 0.0629(14) 0.0558(13) -0.0104(10) 0.0093(10) 0.0105(11)
    O2 0.0330(11) 0.0661(14) 0.0464(11) -0.0017(9) 0.0065(9) 0.0026(10)
    N1 0.0402(14) 0.0450(14) 0.0393(13) 0.0013(11) 0.0101(11) 0.0001(11)
    N2 0.0587(17) 0.0528(16) 0.0371(13) -0.0058(13) 0.0092(12) -0.0024(12)
    C1 0.0345(17) 0.056(2) 0.0409(17) -0.0010(14) 0.0136(14) -0.0100(15)
    C2 0.0361(16) 0.074(2) 0.0443(17) -0.0125(15) 0.0076(13) -0.0035(15)
    C3 0.0327(16) 0.0474(19) 0.0503(17) -0.0071(13) 0.0106(13) -0.0003(15)
    C4 0.0475(19) 0.055(2) 0.069(2) -0.0020(16) 0.0099(16) -0.0101(18)
    C5 0.063(2) 0.043(2) 0.094(3) -0.0040(17) 0.007(2) 0.007(2)
    C6 0.055(2) 0.072(3) 0.073(2) -0.0055(18) 0.0113(18) 0.021(2)
    C7 0.0359(17) 0.059(2) 0.0562(19) 0.0024(15) 0.0081(14) 0.0076(17)
    C8 0.0298(15) 0.0433(18) 0.0484(17) 0.0018(13) 0.0075(13) 0.0033(14)
    C9 0.0405(18) 0.052(2) 0.066(2) 0.0010(15) 0.0128(15) -0.0006(16)
    C10 0.0413(19) 0.065(2) 0.085(3) 0.0085(17) 0.0065(18) -0.022(2)
    C11 0.045(2) 0.111(3) 0.066(2) 0.017(2) 0.0111(18) -0.018(2)
    C12 0.044(2) 0.104(3) 0.052(2) 0.0104(19) 0.0117(16) 0.009(2)
    C13 0.0428(18) 0.0490(18) 0.0462(18) -0.0002(14) 0.0124(15) 0.0027(14)
    C14 0.0521(19) 0.0386(17) 0.0484(18) -0.0001(14) 0.0216(15) 0.0021(14)
    C15 0.0464(18) 0.0352(16) 0.0436(16) 0.0002(13) 0.0166(14) 0.0024(13)
    C16 0.050(2) 0.0483(19) 0.0581(19) 0.0027(15) 0.0084(16) 0.0032(15)
    C17 0.049(2) 0.059(2) 0.094(3) 0.0127(17) 0.0150(19) 0.006(2)
    C18 0.071(3) 0.054(2) 0.107(3) 0.0116(19) 0.047(2) 0.003(2)
    C19 0.081(3) 0.049(2) 0.066(2) -0.0016(18) 0.038(2) -0.0037(16)
_geom_special_details
;
 All esds (except the esd in the dihedral angle between two l.s. planes)
 are estimated using the full covariance matrix.  The cell esds are taken
 into account individually in the estimation of esds in distances, angles
 and torsion angles; correlations between esds in cell parameters are only
 used when they are defined by crystal symmetry.  An approximate (isotropic)
 treatment of cell esds is used for estimating esds involving l.s. planes.
;
loop_
    _geom_bond_atom_site_label_1
    _geom_bond_atom_site_label_2
    _geom_bond_site_symmetry_2
    _geom_bond_distance
    _geom_bond_publ_flag
    Mn1 N1 . 2.153(2) ?
    Mn1 O1 . 2.181(2) ?
    Mn1 O2 . 2.339(2) ?
    O1 C1 . 1.248(3) ?
    O2 C1 . 1.260(3) ?
    N1 C13 . 1.322(3) ?
    N1 C15 . 1.391(3) ?
    N2 C13 . 1.331(3) ?
    N2 C14 . 1.372(3) ?
    N2 H2 . 0.8600 ?
    C1 C2 . 1.505(4) ?
    C2 C3 . 1.503(4) ?
    C2 H2A . 0.9700 ?
    C2 H2B . 0.9700 ?
    C3 C4 . 1.356(4) ?
    C3 C8 . 1.423(4) ?
    C4 C5 . 1.398(4) ?
    C4 H4 . 0.9300 ?
    C5 C6 . 1.346(4) ?
    C5 H5 . 0.9300 ?
    C6 C7 . 1.407(4) ?
    C6 H6 . 0.9300 ?
    C7 C12 . 1.411(4) ?
    C7 C8 . 1.411(4) ?
    C8 C9 . 1.409(4) ?
    C9 C10 . 1.359(4) ?
    C9 H9 . 0.9300 ?
    C10 C11 . 1.385(4) ?
    C10 H10 . 0.9300 ?
    C11 C12 . 1.350(4) ?
    C11 H11 . 0.9300 ?
    C12 H12 . 0.9300 ?
    C13 H13 . 0.9300 ?
    C14 C19 . 1.378(4) ?
    C14 C15 . 1.390(3) ?
    C15 C16 . 1.389(4) ?
    C16 C17 . 1.369(4) ?
    C16 H16 . 0.9300 ?
    C17 C18 . 1.394(4) ?
    C17 H17 . 0.9300 ?
    C18 C19 . 1.362(4) ?
    C18 H18 . 0.9300 ?
    C19 H19 . 0.9300 ?
loop_
    _geom_angle_atom_site_label_1
    _geom_angle_atom_site_label_2
    _geom_angle_atom_site_label_3
    _geom_angle_site_symmetry_1
    _geom_angle_site_symmetry_3
    _geom_angle
    _geom_angle_publ_flag
    N1 Mn1 N1 2_556 . 101.22(12) ?
    N1 Mn1 O1 2_556 . 90.30(8) ?
    N1 Mn1 O1 . . 103.80(8) ?
    N1 Mn1 O1 2_556 2_556 103.80(8) ?
    N1 Mn1 O1 . 2_556 90.30(8) ?
    O1 Mn1 O1 . 2_556 157.86(11) ?
    N1 Mn1 O2 2_556 . 146.52(7) ?
    N1 Mn1 O2 . . 95.77(8) ?
    O1 Mn1 O2 . . 57.50(7) ?
    O1 Mn1 O2 2_556 . 104.75(8) ?
    N1 Mn1 O2 2_556 2_556 95.77(8) ?
    N1 Mn1 O2 . 2_556 146.52(7) ?
    O1 Mn1 O2 . 2_556 104.75(8) ?
    O1 Mn1 O2 2_556 2_556 57.50(7) ?
    O2 Mn1 O2 . 2_556 85.16(10) ?
    N1 Mn1 C1 2_556 2_556 100.87(8) ?
    N1 Mn1 C1 . 2_556 118.47(9) ?
    O1 Mn1 C1 . 2_556 132.61(10) ?
    O1 Mn1 C1 2_556 2_556 28.56(7) ?
    O2 Mn1 C1 . 2_556 95.93(9) ?
    O2 Mn1 C1 2_556 2_556 28.94(7) ?
    N1 Mn1 C1 2_556 . 118.47(9) ?
    N1 Mn1 C1 . . 100.86(8) ?
    O1 Mn1 C1 . . 28.56(7) ?
    O1 Mn1 C1 2_556 . 132.61(10) ?
    O2 Mn1 C1 . . 28.94(7) ?
    O2 Mn1 C1 2_556 . 95.93(9) ?
    C1 Mn1 C1 2_556 . 116.79(13) ?
    C1 O1 Mn1 . . 94.76(16) ?
    C1 O2 Mn1 . . 87.15(17) ?
    C13 N1 C15 . . 104.5(2) ?
    C13 N1 Mn1 . . 124.24(19) ?
    C15 N1 Mn1 . . 130.88(17) ?
    C13 N2 C14 . . 107.7(2) ?
    C13 N2 H2 . . 126.2 ?
    C14 N2 H2 . . 126.2 ?
    O1 C1 O2 . . 120.6(2) ?
    O1 C1 C2 . . 118.9(2) ?
    O2 C1 C2 . . 120.5(3) ?
    O1 C1 Mn1 . . 56.68(13) ?
    O2 C1 Mn1 . . 63.91(14) ?
    C2 C1 Mn1 . . 175.6(2) ?
    C3 C2 C1 . . 116.1(2) ?
    C3 C2 H2A . . 108.3 ?
    C1 C2 H2A . . 108.3 ?
    C3 C2 H2B . . 108.3 ?
    C1 C2 H2B . . 108.3 ?
    H2A C2 H2B . . 107.4 ?
    C4 C3 C8 . . 119.0(3) ?
    C4 C3 C2 . . 120.7(3) ?
    C8 C3 C2 . . 120.3(2) ?
    C3 C4 C5 . . 121.2(3) ?
    C3 C4 H4 . . 119.4 ?
    C5 C4 H4 . . 119.4 ?
    C6 C5 C4 . . 120.9(3) ?
    C6 C5 H5 . . 119.6 ?
    C4 C5 H5 . . 119.6 ?
    C5 C6 C7 . . 120.4(3) ?
    C5 C6 H6 . . 119.8 ?
    C7 C6 H6 . . 119.8 ?
    C6 C7 C12 . . 121.6(3) ?
    C6 C7 C8 . . 118.9(3) ?
    C12 C7 C8 . . 119.4(3) ?
    C9 C8 C7 . . 117.5(3) ?
    C9 C8 C3 . . 123.0(3) ?
    C7 C8 C3 . . 119.5(3) ?
    C10 C9 C8 . . 121.5(3) ?
    C10 C9 H9 . . 119.3 ?
    C8 C9 H9 . . 119.3 ?
    C9 C10 C11 . . 120.5(3) ?
    C9 C10 H10 . . 119.7 ?
    C11 C10 H10 . . 119.7 ?
    C12 C11 C10 . . 120.2(3) ?
    C12 C11 H11 . . 119.9 ?
    C10 C11 H11 . . 119.9 ?
    C11 C12 C7 . . 120.8(3) ?
    C11 C12 H12 . . 119.6 ?
    C7 C12 H12 . . 119.6 ?
    N1 C13 N2 . . 113.1(3) ?
    N1 C13 H13 . . 123.4 ?
    N2 C13 H13 . . 123.4 ?
    N2 C14 C19 . . 132.5(3) ?
    N2 C14 C15 . . 105.3(2) ?
    C19 C14 C15 . . 122.1(3) ?
    C16 C15 C14 . . 120.5(3) ?
    C16 C15 N1 . . 130.1(3) ?
    C14 C15 N1 . . 109.4(2) ?
    C17 C16 C15 . . 117.0(3) ?
    C17 C16 H16 . . 121.5 ?
    C15 C16 H16 . . 121.5 ?
    C16 C17 C18 . . 121.9(3) ?
    C16 C17 H17 . . 119.0 ?
    C18 C17 H17 . . 119.0 ?
    C19 C18 C17 . . 121.5(3) ?
    C19 C18 H18 . . 119.3 ?
    C17 C18 H18 . . 119.3 ?
    C18 C19 C14 . . 117.0(3) ?
    C18 C19 H19 . . 121.5 ?
    C14 C19 H19 . . 121.5 ?
loop_
    _geom_hbond_atom_site_label_D
    _geom_hbond_atom_site_label_H
    _geom_hbond_atom_site_label_A
    _geom_hbond_site_symmetry_A
    _geom_hbond_distance_DH
    _geom_hbond_distance_HA
    _geom_hbond_distance_DA
    _geom_hbond_angle_DHA
    N2 H2 O2 5_556 0.86 1.99 2.791(4) 154
_iucr_refine_instructions_details
;
TITL y in C2/c
CELL  0.71073  11.6544  20.0128  14.3290   90.000  106.148   90.000
ZERR     4.00   0.0068   0.0118   0.0115    0.000    0.007    0.000
LATT 7
SYMM  - X,   Y, 1/2 - Z
SFAC C  H  N  O  Mn
UNIT 152 120 16 16 4
MERG 2
OMIT  -3.00  50.00
L.S. 10
ACTA
BOND   $H
FMAP 2
PLAN 2
htab
SIZE     0.10   0.10   0.10
WGHT  0.030700  0.000000
FVAR  1.118880
TEMP    25.00
Mn1    5   0.000000  0.021038  0.750000 10.500000  0.034570  0.047290 =
           0.040950  0.000000  0.010850  0.000000
O1     4   0.184267  0.041987  0.831659 11.000000  0.050260  0.062960 =
           0.055820  0.011080  0.009590 -0.010150
O2     4   0.111905  0.106883  0.707520 11.000000  0.033600  0.065800 =
           0.047650  0.002340  0.007760 -0.001390
N1     3   0.017392 -0.047258  0.638631 11.000000  0.040330  0.044970 =
           0.039200  0.000260  0.010010  0.001270
N2     3  -0.029402 -0.096351  0.494467 11.000000  0.059180  0.052550 =
           0.037060 -0.002590  0.009390 -0.006000
AFIX 43
H2     2  -0.070983 -0.108055  0.437315 11.000000 -1.200000
AFIX 0
C1     1   0.197210  0.089071  0.778700 11.000000  0.033500  0.056760 =
           0.039910 -0.008780  0.011890  0.000410
C2     1   0.314479  0.125606  0.802197 11.000000  0.035600  0.074680 =
           0.043810 -0.003430  0.007250 -0.012750
AFIX 23
H2A    2   0.317837  0.155696  0.855962 11.000000 -1.200000
H2B    2   0.378153  0.093188  0.824215 11.000000 -1.200000
AFIX 0
C3     1   0.338955  0.165335  0.720862 11.000000  0.032710  0.047540 =
           0.050310 -0.000810  0.010630 -0.007380
C4     1   0.343561  0.233040  0.724731 11.000000  0.047720  0.054960 =
           0.069020 -0.010840  0.010010 -0.002320
AFIX 43
H4     2   0.330253  0.254927  0.778022 11.000000 -1.200000
AFIX 0
C5     1   0.367963  0.270614  0.650044 11.000000  0.063400  0.042960 =
           0.094070  0.007260  0.006690 -0.004050
AFIX 43
H5     2   0.371314  0.316958  0.654784 11.000000 -1.200000
AFIX 0
C6     1   0.386619  0.240613  0.571562 11.000000  0.055210  0.071890 =
           0.072980  0.020810  0.011390 -0.005670
AFIX 43
H6     2   0.402046  0.266330  0.522353 11.000000 -1.200000
AFIX 0
C7     1   0.382918  0.170351  0.563468 11.000000  0.035600  0.059220 =
           0.056410  0.007610  0.008200  0.002370
C8     1   0.359002  0.132227  0.638851 11.000000  0.029470  0.043740 =
           0.048770  0.003520  0.007600  0.001720
C9     1   0.356286  0.062174  0.628651 11.000000  0.040520  0.051930 =
           0.066020 -0.000300  0.012870  0.001180
AFIX 43
H9     2   0.342685  0.035851  0.677995 11.000000 -1.200000
AFIX 0
C10    1   0.373070  0.032199  0.548435 11.000000  0.041560  0.065370 =
           0.084390 -0.021720  0.006630  0.008570
AFIX 43
H10    2   0.369972 -0.014126  0.543215 11.000000 -1.200000
AFIX 0
C11    1   0.394768  0.070181  0.474373 11.000000  0.045060  0.110310 =
           0.065880 -0.019500  0.010840  0.017370
AFIX 43
H11    2   0.406207  0.049209  0.419736 11.000000 -1.200000
AFIX 0
C12    1   0.399421  0.137507  0.480996 11.000000  0.044110  0.104330 =
           0.052040  0.008250  0.011950  0.010150
AFIX 43
H12    2   0.413660  0.162502  0.430645 11.000000 -1.200000
AFIX 0
C13    1  -0.064961 -0.056073  0.554977 11.000000  0.042920  0.049010 =
           0.046520  0.002710  0.012730 -0.000340
AFIX 43
H13    2  -0.140001 -0.036184  0.539956 11.000000 -1.200000
AFIX 0
C14    1   0.085480 -0.115816  0.539686 11.000000  0.051900  0.038600 =
           0.048310  0.002470  0.021340  0.000240
C15    1   0.114157 -0.084912  0.630083 11.000000  0.046140  0.035240 =
           0.043620  0.002630  0.016430  0.000720
C16    1   0.225196 -0.094702  0.695867 11.000000  0.050210  0.048260 =
           0.058530  0.002660  0.008340  0.002580
AFIX 43
H16    2   0.245341 -0.074892  0.756986 11.000000 -1.200000
AFIX 0
C17    1   0.303795 -0.134898  0.666639 11.000000  0.048090  0.059360 =
           0.094140  0.006400  0.015050  0.012370
AFIX 43
H17    2   0.379290 -0.142165  0.708830 11.000000 -1.200000
AFIX 0
C18    1   0.273930 -0.165256  0.575448 11.000000  0.071430  0.054320 =
           0.106970  0.002840  0.046850  0.011460
AFIX 43
H18    2   0.329910 -0.192182  0.558356 11.000000 -1.200000
AFIX 0
C19    1   0.164762 -0.156377  0.510919 11.000000  0.080440  0.049610 =
           0.065590 -0.003480  0.037720 -0.001340
AFIX 43
H19    2   0.144644 -0.176763  0.450201 11.000000 -1.200000
AFIX 0
HKLF    4
END
;
loop_
    _platon_squeeze_void_nr
    _platon_squeeze_void_average_x
    _platon_squeeze_void_average_y
    _platon_squeeze_void_average_z
    _platon_squeeze_void_volume
    _platon_squeeze_void_count_electrons
    _platon_squeeze_void_content
    1 0.000 0.755 0.250 36 9 ' '
    2 0.000 0.542 0.250 7 0 ' '
    3 0.000 0.245 0.750 36 9 ' '
    4 0.000 0.458 0.750 7 0 ' '
    5 0.500 0.255 0.250 36 9 ' '
    6 0.500 0.745 0.750 36 9 ' '
    7 0.500 0.042 0.250 7 0 ' '
    8 0.500 0.958 0.750 7 0 ' '
data_global
_journal_date_recd_electronic     2012-02-10
_journal_date_accepted     2012-02-19
_journal_name_full     'Acta Crystallographica, Section E'
_journal_year     2012
_journal_volume     68
_journal_issue      3
_journal_page_first     m328
_journal_page_last     m328
_journal_paper_category     QM
_journal_paper_doi     10.1107/S1600536812007441
_journal_coeditor_code     HY2515
_publ_contact_author_name     'Zhang, Zhen-Ming'
_publ_contact_author_address
;
College of Environment Science and Spatial Infomatics
China University of Mining & Technology
Xuzhou, Jiangsu 221008
People's Republic of China
;
_publ_contact_author_email     zhangzmlyg@126.com
_publ_contact_author_fax     '086-0518-85895905'
_publ_contact_author_phone     '086-85895898'
_publ_section_title
;\
Bis(1<i>H</i>-benzimidazole-\k<i>N</i>^3^)bis[2-(naphthalen-1-yl)acetato-\
\k^2^<i>O</i>,<i>O</i>']manganese(II) monohydrate
;
loop_
    _publ_author_name
    _publ_author_footnote
    _publ_author_address
    'Zhang, Zhen-Ming' .
;
College of Environment Science and Spatial Infomatics
China University of Mining & Technology
Xuzhou, Jiangsu 221008
People's Republic of China
and
Department of Chemical Engineering
Huaihai Institute of Technology
Lianyungang 222005
People's Republic of China
;
    'Yin, Fu-Jun' .
;
Jiangsu Marine Resources Development Research Institute
Huaihai Institute of Technology
Lianyungang 222005
People's Republic of China
;
    'Li, Shu-An' .
;
Jiangsu Marine Resources Development Research Institute
Huaihai Institute of Technology
Lianyungang 222005
People's Republic of China
;
    'Wang, Li-Ping' .
;
College of Environment and Surveying
China Mining University
Xuzhou, Jiangsu 221116
People's Republic of China
;
