# Supplementary material for: Bis(1H-benzimidazole-κN 3)bis­[2-(naphthalen-1-yl)acetato-κ2 O,O′]manganese(II) monohydrate
Source: Acta Crystallogr Sect E Struct Rep Online. 2012 Feb 24;68(Pt 3):m328. doi: 10.1107/S1600536812007441 (PMC3297273; doi:10.1107/S1600536812007441)
Supplement: Supplementary file 2 [file e-68-0m328-Isup2.hkl]

# 
# h,k,l, Fc-squared, Fo-squared, sigma(Fo-squared) and status flag 
# 
data_I
_shelx_title ' y in C2/c' 
_shelx_refln_list_code          4 
_shelx_F_calc_maximum      263.97 
_exptl_crystal_F_000      1372.00 
_reflns_d_resolution_high  0.8409 
 
loop_ 
 _symmetry_equiv_pos_as_xyz 
 'x, y, z' 
 '-x, y, -z+1/2' 
 'x+1/2, y+1/2, z' 
 '-x+1/2, y+1/2, -z+1/2' 
 '-x, -y, -z' 
 'x, -y, z-1/2' 
 '-x+1/2, -y+1/2, -z' 
 'x+1/2, -y+1/2, z-1/2' 
 
_cell_length_a    11.6544 
_cell_length_b    20.0128 
_cell_length_c    14.3290 
_cell_angle_alpha  90.000 
_cell_angle_beta  106.148 
_cell_angle_gamma  90.000 
 
_shelx_F_squared_multiplier     1.000 
 
loop_ 
 _refln_index_h 
 _refln_index_k 
 _refln_index_l 
 _refln_F_squared_calc 
 _refln_F_squared_meas 
 _refln_F_squared_sigma 
 _refln_observed_status 
   2   0   0      245.11      209.38     31.07 o 
   4   0   0    38090.84    39502.16    620.77 o 
   6   0   0    10429.81    10278.78    281.53 o 
   8   0   0     6163.28     6765.11    277.76 o 
  10   0   0     3249.18     3179.58    197.78 o 
  12   0   0       16.40        4.40     71.22 o 
   1   1   0    31806.00    32385.63    748.49 o 
   3   1   0    41986.65    41650.21    616.40 o 
   5   1   0    16212.22    16482.54    250.53 o 
   7   1   0       23.76       53.52     25.86 o 
   9   1   0     1309.04     1237.40    102.22 o 
  11   1   0     1370.89     1445.35    108.17 o 
  13   1   0      126.29      157.02     69.23 o 
   2   2   0    23152.87    21477.50    242.13 o 
   4   2   0    14551.69    14556.95    185.41 o 
   6   2   0     2834.79     2765.33     89.25 o 
   8   2   0      855.64      790.32     55.93 o 
  10   2   0     1705.28     1758.06    108.45 o 
  12   2   0      149.87      198.69     64.84 o 
   1   3   0    26118.96    24470.23    349.69 o 
   3   3   0       14.58       36.59     17.12 o 
   5   3   0    16481.83    16295.21    261.97 o 
   7   3   0      830.09      805.20     53.36 o 
   9   3   0      552.23      521.84     64.85 o 
  11   3   0     1021.65     1146.82     98.53 o 
  13   3   0      177.30      233.96     71.87 o 
   0   4   0    32161.92    30179.05    452.35 o 
   2   4   0    14819.76    14002.65    348.75 o 
   4   4   0     5392.58     5381.48    150.21 o 
   6   4   0     5380.55     5255.14    143.61 o 
   8   4   0     1964.09     1869.46    100.49 o 
  10   4   0        9.71       14.12     42.75 o 
  12   4   0      347.72      448.18     79.16 o 
   1   5   0     3034.39     2878.92     83.53 o 
   3   5   0     3960.94     3629.58    195.63 o 
   5   5   0     4997.38     5010.81    151.46 o 
   7   5   0     2647.67     2639.11     96.25 o 
   9   5   0       24.15       26.46     35.42 o 
  11   5   0      560.95      849.18     91.06 o 
  13   5   0      283.69      297.86     78.92 o 
   0   6   0     7300.85     6750.25    231.70 o 
   2   6   0      178.92      174.32     40.51 o 
   4   6   0     4472.92     4240.76    101.95 o 
   6   6   0     3493.85     3475.54     89.39 o 
   8   6   0       92.30      108.59     41.95 o 
  10   6   0       21.40       61.31     43.75 o 
  12   6   0      457.92      404.11    127.25 o 
   1   7   0     3437.30     3439.94    109.98 o 
   3   7   0     6930.33     7112.77    112.53 o 
   5   7   0       80.78       79.47     32.80 o 
   7   7   0     1681.52     1731.10     76.64 o 
   9   7   0       27.77       17.66     35.24 o 
  11   7   0      192.87      258.34     62.96 o 
   0   8   0     2273.11     2298.32    113.30 o 
   2   8   0      127.29      160.95     34.96 o 
   4   8   0      256.93      264.68     30.74 o 
   6   8   0      250.33      198.49     42.16 o 
   8   8   0      191.64      309.60     57.74 o 
  10   8   0      484.45      467.40     65.40 o 
  12   8   0       31.26       70.93     69.17 o 
   1   9   0     4492.61     4342.06    131.96 o 
   3   9   0      194.81      172.65     24.49 o 
   5   9   0     1867.93     2050.51     80.09 o 
   7   9   0      150.45      122.44     41.53 o 
   9   9   0     2251.70     2240.83    109.26 o 
  11   9   0       58.04       52.95     64.28 o 
   0  10   0     6601.56     6769.32    205.16 o 
   2  10   0     1041.17     1077.95     69.22 o 
   4  10   0     2284.61     2463.58    111.99 o 
   6  10   0     1074.11     1139.88     84.57 o 
   8  10   0      101.47       65.80     38.33 o 
  10  10   0      268.37      232.97     55.56 o 
  12  10   0        4.50       30.56     83.08 o 
   1  11   0     1249.48     1380.98     45.10 o 
   3  11   0     2183.59     2400.02     88.31 o 
   5  11   0        4.35       13.17     34.02 o 
   7  11   0        5.83       22.46     33.29 o 
   9  11   0      371.86      321.63     72.45 o 
  11  11   0       36.47      176.57     75.11 o 
   0  12   0       68.70      157.88     46.63 o 
   2  12   0      678.21      611.88     44.49 o 
   4  12   0       26.05       57.98     27.67 o 
   6  12   0      256.28      181.29     41.14 o 
   8  12   0      254.61      187.04     47.42 o 
  10  12   0       22.03       62.84     69.08 o 
   1  13   0     1791.28     1773.19     60.34 o 
   3  13   0       82.43      102.80     28.25 o 
   5  13   0        5.23       15.70     33.82 o 
   7  13   0       13.26       25.27     44.38 o 
   9  13   0       45.70      105.93     62.79 o 
  11  13   0      106.97       61.26     74.46 o 
   0  14   0     3071.28     3465.94    140.99 o 
   2  14   0      348.37      216.74     38.67 o 
   4  14   0       97.51      117.57     40.40 o 
   6  14   0       34.82       48.01     46.03 o 
   8  14   0      153.77      209.67     72.28 o 
  10  14   0      120.74      131.21     85.56 o 
   1  15   0     1958.47     1864.75     88.25 o 
   3  15   0       52.15       64.88     30.93 o 
   5  15   0      705.14      691.05     83.14 o 
   7  15   0       56.11       97.82     68.30 o 
   9  15   0      220.46      303.00     88.55 o 
   0  16   0     1717.48     1649.85    109.11 o 
   2  16   0        2.77       36.17     33.14 o 
   4  16   0      592.15      646.16    135.56 o 
   6  16   0      311.64      467.12     92.77 o 
   8  16   0      207.12      194.27    114.93 o 
   1  17   0      435.19      442.10     45.48 o 
   3  17   0      167.30      134.97     55.90 o 
   5  17   0     1026.32     1056.58    169.78 o 
   7  17   0      353.31      351.88     81.74 o 
   9  17   0       65.80      162.86    105.93 o 
   0  18   0       19.48       22.03     51.87 o 
   2  18   0       28.44       16.97     41.66 o 
   4  18   0      381.06      311.78     79.52 o 
   6  18   0      122.63       94.29     69.45 o 
   8  18   0       80.78       95.31     75.50 o 
   1  19   0      135.32       83.92     44.74 o 
   3  19   0      466.00      493.24     94.83 o 
   5  19   0      106.58      171.94     77.29 o 
   7  19   0       67.04       80.47     76.63 o 
   0  20   0      229.18       59.41     77.83 o 
   2  20   0       15.25      106.15     88.42 o 
   4  20   0       65.00       48.79     67.10 o 
   6  20   0      120.06       83.01     79.56 o 
   1  21   0        3.23       13.00     60.17 o 
   3  21   0      325.76      314.02    100.27 o 
   5  21   0        9.99       52.57     76.25 o 
   0  22   0       15.66       23.37     95.24 o 
   2  22   0      196.72      273.45    104.80 o 
   4  22   0       25.18      102.85    126.69 o 
   1  23   0       97.10      153.02    102.56 o 
   3  23   0       57.61       59.26    115.51 o 
 -13   1   1       66.87       95.16     69.12 o 
 -11   1   1       15.12       75.08     51.35 o 
  -9   1   1        4.60       56.00     38.27 o 
  -7   1   1       12.12       17.44     20.81 o 
  -5   1   1     2777.09     2598.96     84.24 o 
  -3   1   1     3502.70     3321.94    113.11 o 
  -1   1   1    15683.29    14590.16    152.44 o 
   1   1   1     5681.17     5205.19     42.36 o 
   3   1   1    64115.94    65854.50   1119.77 o 
   5   1   1       85.95      138.16     16.72 o 
   7   1   1     6845.37     6609.89    138.50 o 
   9   1   1     1682.59     1721.79    104.04 o 
  11   1   1      639.65      575.43     78.42 o 
  13   1   1      173.11       52.36     65.43 o 
 -12   2   1      110.09      113.87     61.21 o 
 -10   2   1       95.09        5.87     43.96 o 
  -8   2   1      110.11       90.05     32.39 o 
  -6   2   1      196.29      224.99     45.28 o 
  -4   2   1     8762.16     8818.10    133.26 o 
  -2   2   1    25405.69    25781.27    403.69 o 
   0   2   1    14651.30    14993.54    277.53 o 
   2   2   1    36490.45    35709.58    550.39 o 
   4   2   1     7669.31     7805.19    140.03 o 
   6   2   1    22721.40    23875.41    397.70 o 
   8   2   1      278.01      336.63     63.08 o 
  10   2   1        5.33       27.51     41.84 o 
  12   2   1        2.64       18.33     52.83 o 
 -13   3   1        8.98       17.86     56.74 o 
 -11   3   1      891.79     1174.83    178.78 o 
  -9   3   1       24.59       48.56     35.39 o 
  -7   3   1      259.58      179.51     49.51 o 
  -5   3   1        4.32       16.51     22.36 o 
  -3   3   1    14421.56    14274.54    339.98 o 
  -1   3   1     6810.24     6877.71    102.45 o 
   1   3   1      697.94      751.43     14.81 o 
   3   3   1       51.78       48.14     22.14 o 
   5   3   1      974.47      992.71     54.27 o 
   7   3   1       80.55      236.04     43.59 o 
   9   3   1      837.76      772.55    104.76 o 
  11   3   1      264.60      233.77     61.52 o 
 -12   4   1       23.24       53.46     54.40 o 
 -10   4   1     1570.60     1447.59    100.10 o 
  -8   4   1      128.26      168.52     38.68 o 
  -6   4   1      885.44     1039.98     53.13 o 
  -4   4   1     1912.87     2037.70     61.30 o 
  -2   4   1       81.75       97.89     12.79 o 
   0   4   1     2313.00     2249.09     52.96 o 
   2   4   1     2896.85     3005.39     88.27 o 
   4   4   1     3056.49     2877.35    151.13 o 
   6   4   1     1919.17     2097.37     76.82 o 
   8   4   1      183.89      282.24     60.50 o 
  10   4   1       78.51       69.76     47.11 o 
  12   4   1       20.82       87.54     62.54 o 
 -13   5   1      247.45      206.73     84.52 o 
 -11   5   1     1315.48     1416.89    108.88 o 
  -9   5   1        7.71       23.55     31.72 o 
  -7   5   1      402.61      360.43     49.83 o 
  -5   5   1     5827.15     5436.31    144.89 o 
  -3   5   1      202.08      215.73     26.19 o 
  -1   5   1    15402.14    15604.51    154.54 o 
   1   5   1     7117.85     6385.33    161.85 o 
   3   5   1     1829.11     1607.62     80.18 o 
   5   5   1     2769.30     2654.06    119.93 o 
   7   5   1       25.87       25.18     31.51 o 
   9   5   1       34.53       12.20     33.50 o 
  11   5   1      266.90      347.23     72.54 o 
 -12   6   1     1067.87     1131.77    129.87 o 
 -10   6   1     1125.93     1176.65    120.89 o 
  -8   6   1      355.96      250.02     45.36 o 
  -6   6   1     2875.97     2601.45     91.37 o 
  -4   6   1      156.77      171.59     29.33 o 
  -2   6   1       36.62       96.01     31.05 o 
   0   6   1     1169.66     1237.12     56.12 o 
   2   6   1      565.81      544.92     22.55 o 
   4   6   1     7638.31     7429.40    170.75 o 
   6   6   1      771.83      769.65     60.33 o 
   8   6   1      146.39       96.04     35.45 o 
  10   6   1        1.64        0.00     51.53 o 
  12   6   1        0.68        0.92     57.16 o 
 -11   7   1      359.39      327.62     99.71 o 
  -9   7   1      872.40      933.60     68.64 o 
  -7   7   1     2033.48     2181.74    126.73 o 
  -5   7   1     5699.12     5600.90     96.55 o 
  -3   7   1      526.42      664.01     46.68 o 
  -1   7   1     1772.93     1737.35     53.26 o 
   1   7   1      512.85      387.89     44.50 o 
   3   7   1     1299.24     1266.58     40.50 o 
   5   7   1     2591.94     2103.06    105.09 o 
   7   7   1      103.66       85.20     37.32 o 
   9   7   1        2.78       16.32     39.38 o 
  11   7   1       39.70        9.40     53.52 o 
 -12   8   1      551.13      456.12     99.92 o 
 -10   8   1      310.31      290.29     53.56 o 
  -8   8   1     4699.63     4695.30    129.69 o 
  -6   8   1      726.55      632.40     42.92 o 
  -4   8   1      758.25      751.98     30.83 o 
  -2   8   1     6461.46     6475.93    105.81 o 
   0   8   1     5337.94     5558.12    117.78 o 
   2   8   1     1612.98     1656.13     69.74 o 
   4   8   1      564.82      422.35     60.64 o 
   6   8   1     3175.75     3414.55    167.83 o 
   8   8   1        2.85       36.37     36.26 o 
  10   8   1       12.74       41.05     45.96 o 
  12   8   1       75.50      123.63     79.46 o 
 -11   9   1      275.07      192.51    104.40 o 
  -9   9   1      393.50      499.62     78.33 o 
  -7   9   1     2605.33     2644.43    103.03 o 
  -5   9   1     5502.45     5555.76    126.18 o 
  -3   9   1     1126.74     1117.70     57.34 o 
  -1   9   1      283.37      224.78     36.55 o 
   1   9   1     1951.87     1832.18     70.44 o 
   3   9   1     7104.79     6932.30    164.67 o 
   5   9   1      318.27      305.12     45.98 o 
   7   9   1      764.71      501.35     92.59 o 
   9   9   1     1561.61     1656.79    108.45 o 
  11   9   1      323.77      379.93     88.28 o 
 -12  10   1       28.99        5.97     69.17 o 
 -10  10   1      378.44      324.90     67.52 o 
  -8  10   1     1051.74     1074.93     79.61 o 
  -6  10   1     1959.20     2027.30     93.16 o 
  -4  10   1     3236.44     3089.89     96.46 o 
  -2  10   1      842.38      752.32     61.64 o 
   0  10   1     6910.98     7117.33    163.64 o 
   2  10   1     2356.94     2214.94     83.74 o 
   4  10   1      332.11      274.78     49.50 o 
   6  10   1      171.27      133.37     53.38 o 
   8  10   1     1083.93     1047.03    114.79 o 
  10  10   1      424.76      267.06     67.26 o 
 -11  11   1      182.29      147.72     65.59 o 
  -9  11   1       90.12      137.76     54.85 o 
  -7  11   1     1412.60     1419.45     77.94 o 
  -5  11   1      506.92      447.44     43.87 o 
  -3  11   1     3250.36     3450.90    108.67 o 
  -1  11   1     8926.72     9064.72    154.48 o 
   1  11   1     6363.27     6164.57    117.10 o 
   3  11   1      436.66      513.94     48.91 o 
   5  11   1      264.15      346.34     49.42 o 
   7  11   1     3519.76     3406.90    115.73 o 
   9  11   1     1132.64     1063.14     95.12 o 
  11  11   1      276.52      354.48    106.70 o 
 -10  12   1      825.89     1027.30     99.05 o 
  -8  12   1       93.11      133.37     49.38 o 
  -6  12   1     1181.43     1311.36     69.28 o 
  -4  12   1     1349.18     1453.12     58.27 o 
  -2  12   1     1811.75     1724.70     55.81 o 
   0  12   1     4038.68     4067.99     85.61 o 
   2  12   1     5731.20     5652.01    146.12 o 
   4  12   1     1130.18     1312.47    103.03 o 
   6  12   1       94.60       92.77     40.12 o 
   8  12   1     1360.92     1414.17    101.00 o 
  10  12   1     1526.62     1472.66    149.71 o 
 -11  13   1        1.05       61.85     71.02 o 
  -9  13   1      278.81      239.70     73.47 o 
  -7  13   1      299.44      293.76     56.92 o 
  -5  13   1     1000.88     1068.42     93.34 o 
  -3  13   1     2074.64     2106.94     87.17 o 
  -1  13   1     4081.75     4127.30    107.44 o 
   1  13   1     1416.48     1454.76     67.29 o 
   3  13   1     2605.68     2711.22     99.94 o 
   5  13   1     1000.41      908.37     81.27 o 
   7  13   1     1753.50     1758.84    115.46 o 
   9  13   1      400.85      189.44     76.42 o 
 -10  14   1       66.72      100.00     71.85 o 
  -8  14   1        3.46        6.39     51.10 o 
  -6  14   1      988.42      928.82    135.65 o 
  -4  14   1      934.73     1052.48     88.43 o 
  -2  14   1     3327.92     3377.55    119.82 o 
   0  14   1     1239.16     1278.01     72.34 o 
   2  14   1     1996.05     2078.48     98.10 o 
   4  14   1     1864.88     2032.22    118.37 o 
   6  14   1     1557.30     1709.36    117.01 o 
   8  14   1      246.54      192.99     62.44 o 
  10  14   1      581.56      603.55    171.24 o 
  -9  15   1      182.27      229.07     79.24 o 
  -7  15   1       53.93       62.91     57.84 o 
  -5  15   1      795.98      652.50    106.26 o 
  -3  15   1     1811.64     1831.13     87.26 o 
  -1  15   1     2151.05     2270.43     84.39 o 
   1  15   1      530.35      571.60     50.42 o 
   3  15   1     1458.04     1322.98     91.51 o 
   5  15   1     2342.13     2238.70    155.29 o 
   7  15   1      474.89      561.79     92.41 o 
   9  15   1       67.00       63.44     71.36 o 
 -10  16   1      109.48       28.08     76.54 o 
  -8  16   1      239.74      229.94     76.33 o 
  -6  16   1       86.77      158.35     71.76 o 
  -4  16   1     2600.79     2499.34    214.63 o 
  -2  16   1     1480.80     1720.32     79.40 o 
   0  16   1       27.86       43.62     31.79 o 
   2  16   1     1459.62     1547.49     88.06 o 
   4  16   1     1609.15     1688.88    118.03 o 
   6  16   1      329.91      219.24     66.75 o 
   8  16   1      326.28      309.27     83.40 o 
  -9  17   1       45.13      132.28     81.75 o 
  -7  17   1      220.97      372.11     82.65 o 
  -5  17   1      829.40      648.78     93.89 o 
  -3  17   1     1315.90     1309.57    143.74 o 
  -1  17   1       89.48       83.36     37.83 o 
   1  17   1     1033.65      982.93    101.46 o 
   3  17   1      490.90      620.48     72.93 o 
   5  17   1      456.14      501.11     82.84 o 
   7  17   1      190.85      222.89     79.63 o 
   9  17   1       70.39       32.25     77.04 o 
  -8  18   1      190.88      150.63     83.56 o 
  -6  18   1       74.59      108.61     66.07 o 
  -4  18   1     1043.57     1183.24    169.05 o 
  -2  18   1      416.30      379.79     73.02 o 
   0  18   1      552.08      451.12     65.70 o 
   2  18   1      155.53      136.70     52.07 o 
   4  18   1       17.26       13.56     49.76 o 
   6  18   1      437.16      477.13     96.61 o 
   8  18   1      272.04      369.53    124.03 o 
  -7  19   1       19.03       48.95     69.74 o 
  -5  19   1      218.03      187.86     77.13 o 
  -3  19   1     1003.01      898.86    141.18 o 
  -1  19   1       11.28       20.95     50.55 o 
   1  19   1      146.01      144.09     49.65 o 
   3  19   1      944.87     1003.26     98.17 o 
   5  19   1       68.25       77.83     67.68 o 
   7  19   1       27.84       83.92     78.20 o 
  -6  20   1       30.06       55.32     70.36 o 
  -4  20   1        0.91       26.35     83.33 o 
  -2  20   1       75.30       59.16     67.78 o 
   0  20   1      197.00      269.66     61.82 o 
   2  20   1      193.14      176.63     72.91 o 
   4  20   1        2.93        4.00     65.85 o 
   6  20   1       14.11       98.37     77.95 o 
  -5  21   1      211.09      124.51    100.15 o 
  -3  21   1        1.78        8.10     82.96 o 
  -1  21   1      228.23      136.44     77.50 o 
   1  21   1      113.02       97.82     64.74 o 
   3  21   1        1.62      119.99     76.63 o 
   5  21   1        0.51       20.23     74.43 o 
  -4  22   1      111.00       92.97     99.29 o 
  -2  22   1       16.07       61.32    100.49 o 
   0  22   1        0.18       43.64     82.75 o 
   2  22   1      268.52      154.05    109.93 o 
   4  22   1       43.36      122.96     83.49 o 
  -3  23   1       58.78      220.75    113.46 o 
  -1  23   1       64.49      144.60     85.63 o 
   1  23   1       42.04      259.78    187.84 o 
   3  23   1       43.11       54.27     99.59 o 
 -12   0   2        4.45        0.80     72.75 o 
 -10   0   2      770.34      898.96    130.69 o 
  -8   0   2     1651.35     1685.38     98.69 o 
  -6   0   2    15585.64    15317.75    376.77 o 
  -4   0   2       27.79      150.28     59.16 o 
  -2   0   2     1875.43     1854.05    111.98 o 
   0   0   2     2168.17     2526.57    171.34 o 
   2   0   2    66771.75    66101.47    862.22 o 
   4   0   2    44105.11    45739.21    994.35 o 
   6   0   2    24461.39    25356.19    566.62 o 
   8   0   2      268.19      186.68     74.74 o 
  10   0   2      651.06      516.04     97.86 o 
  12   0   2     1689.46     1546.49    172.68 o 
 -13   1   2       23.31       39.22     55.83 o 
 -11   1   2      101.21      138.94     52.54 o 
  -9   1   2     2145.30     2344.46    128.99 o 
  -7   1   2     7287.19     6974.98    136.06 o 
  -5   1   2     2347.37     2402.52     64.91 o 
  -3   1   2     3651.61     3700.91     66.94 o 
  -1   1   2       30.05      132.01     15.46 o 
   1   1   2    37563.50    38928.16    525.02 o 
   3   1   2     3551.28     3991.31     72.89 o 
   5   1   2        9.13       14.90     18.11 o 
   7   1   2       60.33       61.42     35.14 o 
   9   1   2    13737.64    13308.78    408.88 o 
  11   1   2     1088.76     1148.11    115.37 o 
 -12   2   2       49.85       48.36     54.18 o 
 -10   2   2      478.54      574.37     66.29 o 
  -8   2   2     2275.21     2255.15     82.22 o 
  -6   2   2     5678.06     5590.83    140.01 o 
  -4   2   2     5049.17     4775.47     75.37 o 
  -2   2   2      695.80      757.78     58.28 o 
   0   2   2     4081.87     4231.65     38.45 o 
   2   2   2     6026.20     5768.92     86.45 o 
   4   2   2    17232.67    16823.09    205.24 o 
   6   2   2      157.90      138.93     39.48 o 
   8   2   2      649.58      540.24     57.62 o 
  10   2   2     4311.96     4409.19    165.21 o 
  12   2   2      399.26      438.06     81.72 o 
 -13   3   2      252.89      184.46     77.05 o 
 -11   3   2      841.97      858.03     86.85 o 
  -9   3   2      283.42      285.77     44.70 o 
  -7   3   2     4324.36     4230.58    101.22 o 
  -5   3   2    13219.92    12647.35    187.86 o 
  -3   3   2      505.49      555.99     32.59 o 
  -1   3   2    53371.45    52694.25    641.98 o 
   1   3   2      408.42      323.70     17.99 o 
   3   3   2      122.94      112.06     20.77 o 
   5   3   2    12905.63    12840.70    224.16 o 
   7   3   2     4171.07     4279.97    118.54 o 
   9   3   2       81.96       89.79     44.02 o 
  11   3   2      677.24      666.08     86.10 o 
 -12   4   2     1817.95     1847.84    157.65 o 
 -10   4   2      187.33      162.44     58.03 o 
  -8   4   2       62.77       42.34     33.74 o 
  -6   4   2       74.20       49.82     25.07 o 
  -4   4   2     9275.94     9200.20    184.22 o 
  -2   4   2    65573.51    64651.44   1212.69 o 
   0   4   2     5084.23     4786.55    135.19 o 
   2   4   2     1148.66     1068.20     59.36 o 
   4   4   2     2433.75     2325.12     92.34 o 
   6   4   2     4922.66     4979.52    185.58 o 
   8   4   2     1973.61     1978.49    143.82 o 
  10   4   2      134.38       70.57     51.30 o 
  12   4   2      284.92      242.76     68.59 o 
 -13   5   2       62.18      122.90     96.60 o 
 -11   5   2      388.65      358.93     68.39 o 
  -9   5   2      395.67      420.79     52.08 o 
  -7   5   2      335.55      303.55     43.35 o 
  -5   5   2     1672.62     1552.61     64.53 o 
  -3   5   2    24090.55    24119.63    346.52 o 
  -1   5   2    19391.01    19506.71    295.09 o 
   1   5   2     1897.29     1709.27     67.87 o 
   3   5   2     5584.45     5476.30    118.05 o 
   5   5   2     3681.79     3743.77    126.15 o 
   7   5   2     2613.21     2809.31    103.58 o 
   9   5   2       14.01       24.43     43.30 o 
  11   5   2      100.24       58.82     55.28 o 
 -12   6   2      717.58      763.92    139.66 o 
 -10   6   2      952.84      829.07     69.01 o 
  -8   6   2      111.90      103.00     37.37 o 
  -6   6   2      678.31      615.48     65.59 o 
  -4   6   2     4271.82     4172.63     70.19 o 
  -2   6   2    37479.74    38738.23    496.76 o 
   0   6   2      364.27      339.95     41.26 o 
   2   6   2    10239.47     9747.35    120.97 o 
   4   6   2     3454.46     3419.30     85.51 o 
   6   6   2     1018.47     1192.07    113.99 o 
   8   6   2      808.42      801.23     63.33 o 
  10   6   2       36.18       50.12     50.39 o 
  12   6   2      148.81      303.89     93.79 o 
 -13   7   2      502.00      501.88    152.25 o 
 -11   7   2       58.76       97.98     64.01 o 
  -9   7   2      607.14      530.14     53.22 o 
  -7   7   2      435.56      366.10     60.35 o 
  -5   7   2       70.99       39.31     16.64 o 
  -3   7   2    13034.81    13284.44    177.93 o 
  -1   7   2       62.39       65.86     27.70 o 
   1   7   2     4226.44     4308.38     76.42 o 
   3   7   2     9542.50     9660.07    139.76 o 
   5   7   2       43.11       38.62     30.82 o 
   7   7   2      815.11      834.62     69.96 o 
   9   7   2       57.23       81.76     41.89 o 
  11   7   2        2.71        4.79     75.33 o 
 -12   8   2       11.86       28.83     63.98 o 
 -10   8   2      816.54      821.88     84.44 o 
  -8   8   2      644.31      586.54     73.52 o 
  -6   8   2      181.74      210.66     42.11 o 
  -4   8   2      231.49      246.97     33.77 o 
  -2   8   2       19.02       25.90     17.91 o 
   0   8   2     5426.45     5243.85    159.68 o 
   2   8   2      615.10      644.77     51.38 o 
   4   8   2        1.17       21.25     24.87 o 
   6   8   2     1026.83     1002.87     70.72 o 
   8   8   2       53.88       74.41     39.96 o 
  10   8   2       32.33       89.82     59.79 o 
 -11   9   2       49.12       13.39     50.07 o 
  -9   9   2      836.12      824.99     83.71 o 
  -7   9   2      514.59      493.50     57.66 o 
  -5   9   2       17.34       28.62     22.75 o 
  -3   9   2      376.28      406.24     28.90 o 
  -1   9   2       79.47       94.97     33.56 o 
   1   9   2       49.73       57.17     33.74 o 
   3   9   2      191.44      183.67     35.80 o 
   5   9   2      338.21      391.40     51.78 o 
   7   9   2       65.66       53.59     38.47 o 
   9   9   2      249.63      319.90     63.62 o 
  11   9   2       12.59        9.91     66.87 o 
 -12  10   2        4.11       40.98     72.91 o 
 -10  10   2      183.23      204.31     85.03 o 
  -8  10   2     1059.48      978.27     81.24 o 
  -6  10   2       12.43       10.96     28.36 o 
  -4  10   2        4.15       11.73     21.18 o 
  -2  10   2    10137.02    10429.91    192.03 o 
   0  10   2     2419.56     2376.21     60.03 o 
   2  10   2     5893.53     6112.67    124.53 o 
   4  10   2     1505.89     1620.79     78.13 o 
   6  10   2     1864.34     1959.33     94.02 o 
   8  10   2       48.55       76.33     46.35 o 
  10  10   2      373.44      233.49    101.07 o 
 -11  11   2        0.86       30.34     54.42 o 
  -9  11   2      229.65       72.08     73.99 o 
  -7  11   2        0.20       25.49     37.70 o 
  -5  11   2      166.32      169.31     47.62 o 
  -3  11   2     1279.38     1347.86     68.75 o 
  -1  11   2      465.36      508.03     54.37 o 
   1  11   2      762.66      775.73     46.95 o 
   3  11   2      816.77      889.84     67.02 o 
   5  11   2      282.79      275.77     46.03 o 
   7  11   2      809.44      769.02    137.08 o 
   9  11   2       57.11       71.86     53.05 o 
  11  11   2        1.45       24.78     69.38 o 
 -10  12   2        3.37        0.00     54.43 o 
  -8  12   2       17.45       32.63     42.23 o 
  -6  12   2       12.44       72.58     38.04 o 
  -4  12   2      100.83      135.19     32.81 o 
  -2  12   2      267.90      297.36     32.64 o 
   0  12   2      167.93      130.47     26.00 o 
   2  12   2      140.00      170.92     32.85 o 
   4  12   2      432.23      347.86     58.03 o 
   6  12   2      277.73      256.11     53.08 o 
   8  12   2        1.07       13.37     45.84 o 
  10  12   2       72.86      133.61     65.20 o 
 -11  13   2       53.19       11.15     69.42 o 
  -9  13   2      211.13      234.70     66.10 o 
  -7  13   2     1217.08     1239.02    150.21 o 
  -5  13   2       31.01       28.91     32.97 o 
  -3  13   2     1248.13     1291.42     78.33 o 
  -1  13   2      684.45      727.64     56.36 o 
   1  13   2       38.82       61.73     34.45 o 
   3  13   2       11.41       13.63     31.29 o 
   5  13   2      442.57      420.55     68.39 o 
   7  13   2      319.77      345.84     62.89 o 
   9  13   2        1.38       15.59     57.09 o 
 -10  14   2       29.72      163.90     72.18 o 
  -8  14   2       40.38        5.60     44.49 o 
  -6  14   2       29.56       31.28     42.50 o 
  -4  14   2       19.14       17.06     29.19 o 
  -2  14   2        0.33       27.71     29.52 o 
   0  14   2      177.72      170.31     35.24 o 
   2  14   2        2.43       54.23     33.48 o 
   4  14   2       36.36       69.64     41.62 o 
   6  14   2      153.70      120.33     51.90 o 
   8  14   2       31.70       78.52     57.18 o 
  10  14   2       91.11      168.76     82.61 o 
  -9  15   2      721.45      807.27    109.33 o 
  -7  15   2       38.47       97.23     51.27 o 
  -5  15   2      103.27      104.48     42.66 o 
  -3  15   2       88.66      148.87     34.35 o 
  -1  15   2      152.37      140.74     42.22 o 
   1  15   2      260.53      167.25     48.63 o 
   3  15   2        0.50       23.28     42.71 o 
   5  15   2      628.84      605.71    108.56 o 
   7  15   2      329.98      326.32     66.47 o 
   9  15   2      360.40      322.73     93.08 o 
 -10  16   2       36.30       69.02     78.48 o 
  -8  16   2        6.79       66.17     66.63 o 
  -6  16   2       35.39       34.58     47.70 o 
  -4  16   2        7.61        0.00     40.65 o 
  -2  16   2        9.56       53.47     34.85 o 
   0  16   2      444.79      499.27     55.60 o 
   2  16   2      376.24      296.92     50.64 o 
   4  16   2      150.10      176.17     52.98 o 
   6  16   2      123.22      120.21     59.25 o 
   8  16   2       76.79       48.44     68.92 o 
  -9  17   2        0.37       52.45     73.44 o 
  -7  17   2        5.93        0.80     55.76 o 
  -5  17   2      274.75      371.63     64.54 o 
  -3  17   2        0.82       11.22     40.78 o 
  -1  17   2      543.72      427.43     61.37 o 
   1  17   2      515.42      601.22     56.12 o 
   3  17   2        6.50       15.55     47.99 o 
   5  17   2      388.03      251.18     82.95 o 
   7  17   2       13.30       30.56     68.99 o 
  -8  18   2        2.68       55.00     70.31 o 
  -6  18   2       76.42       63.63     67.18 o 
  -4  18   2      678.35      616.55    110.53 o 
  -2  18   2       16.52       29.19     52.00 o 
   0  18   2      547.45      568.13     64.22 o 
   2  18   2      301.22      202.02    110.87 o 
   4  18   2      711.87      625.87    104.30 o 
   6  18   2       14.58       48.67     61.38 o 
   8  18   2        0.81        0.47     79.31 o 
  -7  19   2      196.04       28.19     71.85 o 
  -5  19   2      215.96      241.17    133.89 o 
  -3  19   2      116.31      161.13     96.38 o 
  -1  19   2      464.02      449.29     80.35 o 
   1  19   2      764.27      608.54     75.17 o 
   3  19   2      525.67      441.71     76.34 o 
   5  19   2        0.71       41.65     57.65 o 
   7  19   2       77.97      156.32     88.01 o 
  -6  20   2      336.73      298.08    179.45 o 
  -4  20   2      146.40      274.24    103.06 o 
  -2  20   2      681.53      640.19    104.62 o 
   0  20   2      352.26      242.14     71.36 o 
   2  20   2       84.37      278.20     70.46 o 
   4  20   2      272.70      259.50     71.51 o 
   6  20   2      617.55      571.09    126.88 o 
  -5  21   2      209.89      356.91    118.68 o 
  -3  21   2      392.56      232.45    104.01 o 
  -1  21   2       63.68       65.83     72.51 o 
   1  21   2      305.76      161.54     74.46 o 
   3  21   2      588.32      560.48     86.06 o 
   5  21   2       18.18       15.29     74.79 o 
  -4  22   2      324.41      302.53    115.80 o 
  -2  22   2      298.85      319.03    165.46 o 
   0  22   2       11.25       38.73     74.41 o 
   2  22   2      796.69     1129.36    169.96 o 
   4  22   2       57.39      117.15     83.38 o 
  -3  23   2      301.80      241.44    112.18 o 
  -1  23   2      100.46      159.66     91.13 o 
   1  23   2       36.99       27.64    112.82 o 
 -13   1   3       61.86       45.34     56.29 o 
 -11   1   3      926.15      895.01     87.00 o 
  -9   1   3       22.59       58.06     33.39 o 
  -7   1   3      909.66      842.71     52.70 o 
  -5   1   3       29.96       39.87     17.33 o 
  -3   1   3       66.09       63.74     15.07 o 
  -1   1   3     9781.99     9673.27    206.55 o 
   1   1   3     3838.58     4241.48    121.38 o 
   3   1   3      764.20      806.06     45.93 o 
   5   1   3    12021.16    12953.54    187.27 o 
   7   1   3       27.45       52.52     34.59 o 
   9   1   3     2679.59     2718.20    130.94 o 
  11   1   3      458.33      331.28     73.44 o 
 -12   2   3       91.09       89.74     55.88 o 
 -10   2   3     2393.30     2287.01    115.23 o 
  -8   2   3     1452.64     1422.09     62.06 o 
  -6   2   3     2986.14     3023.63     91.36 o 
  -4   2   3      190.27      226.09     19.52 o 
  -2   2   3     2703.28     2644.39     57.13 o 
   0   2   3    32511.58    32875.43    464.01 o 
   2   2   3     4828.68     5121.15     92.75 o 
   4   2   3      111.02       78.68     18.44 o 
   6   2   3     1269.40     1232.35     53.49 o 
   8   2   3     2754.17     2737.81    123.01 o 
  10   2   3      132.19      126.39     54.75 o 
  12   2   3      954.22      853.89    101.89 o 
 -13   3   3      285.64      319.53    129.20 o 
 -11   3   3      963.93     1071.99     87.93 o 
  -9   3   3       10.62       15.16     30.56 o 
  -7   3   3     5842.22     5938.28    112.01 o 
  -5   3   3     1807.55     1765.13     60.39 o 
  -3   3   3      161.36      192.49     38.02 o 
  -1   3   3    69679.68    68374.30    850.19 o 
   1   3   3      537.99      468.64     45.03 o 
   3   3   3      198.23      203.89     35.27 o 
   5   3   3        3.73       39.92     23.74 o 
   7   3   3        9.38       18.03     31.09 o 
   9   3   3      109.42       96.60     50.30 o 
  11   3   3      153.97      179.66     60.58 o 
 -12   4   3       39.98      196.84     99.99 o 
 -10   4   3     2471.41     2290.11    123.66 o 
  -8   4   3     1523.71     1646.09     75.39 o 
  -6   4   3     2281.74     2325.28     73.76 o 
  -4   4   3     1031.58     1100.09     46.12 o 
  -2   4   3    52213.03    51904.68    645.90 o 
   0   4   3     4958.92     4978.95     74.74 o 
   2   4   3      535.09      516.93     38.67 o 
   4   4   3     1418.74     1294.74     36.14 o 
   6   4   3     1631.82     1611.80    145.20 o 
   8   4   3        5.78       40.02     33.34 o 
  10   4   3      764.10      650.72     81.87 o 
  12   4   3       18.38       66.00     63.04 o 
 -13   5   3      272.70      311.24     92.58 o 
 -11   5   3      126.87      228.12    124.98 o 
  -9   5   3     1037.11     1085.71     74.60 o 
  -7   5   3     1364.74     1283.95     60.39 o 
  -5   5   3     2817.66     2891.04     96.14 o 
  -3   5   3     4472.95     4477.38    143.67 o 
  -1   5   3    28231.33    27968.66    423.61 o 
   1   5   3     2726.03     2451.48     93.52 o 
   3   5   3       27.82       75.85     20.54 o 
   5   5   3     1688.99     1844.38     84.88 o 
   7   5   3       49.55       70.59     37.44 o 
   9   5   3       77.57       30.57     45.57 o 
  11   5   3      100.83      131.25     80.30 o 
 -12   6   3     1691.54     1823.26    149.53 o 
 -10   6   3      708.65      636.78     72.74 o 
  -8   6   3      134.47      135.01     43.24 o 
  -6   6   3     8218.17     8523.16    183.96 o 
  -4   6   3     2894.49     2725.12     70.13 o 
  -2   6   3    25894.59    25800.72    371.96 o 
   0   6   3     1083.73     1110.92     54.02 o 
   2   6   3      171.84      197.05     29.85 o 
   4   6   3    10356.46    10492.30    211.93 o 
   6   6   3      126.63      157.50     48.60 o 
   8   6   3      468.90      282.74     48.52 o 
  10   6   3      456.09      654.66     77.98 o 
 -13   7   3      153.55      196.14     85.47 o 
 -11   7   3      294.91      241.48     60.69 o 
  -9   7   3      164.55      153.11     47.02 o 
  -7   7   3      700.17      697.17     71.76 o 
  -5   7   3     2202.95     2406.26     55.32 o 
  -3   7   3    17744.36    17500.59    258.98 o 
  -1   7   3     2797.23     2662.93     56.15 o 
   1   7   3     1875.31     1821.70     59.55 o 
   3   7   3      571.64      492.62     25.03 o 
   5   7   3     4758.20     5026.84    144.12 o 
   7   7   3     2721.37     2879.57    117.21 o 
   9   7   3       80.42       89.47     50.68 o 
  11   7   3        9.75        0.00     58.00 o 
 -12   8   3      802.66      829.90    131.37 o 
 -10   8   3        4.21       16.72     43.79 o 
  -8   8   3      446.92      568.40     61.64 o 
  -6   8   3      392.02      427.57     28.83 o 
  -4   8   3    14954.35    15113.13    198.93 o 
  -2   8   3     1900.65     1934.70     61.42 o 
   0   8   3      972.09      912.07     87.93 o 
   2   8   3     1791.07     1843.61     53.45 o 
   4   8   3     9463.19     9534.01    155.01 o 
   6   8   3     2433.47     2554.99     98.03 o 
   8   8   3       13.19       51.29     48.05 o 
  10   8   3      252.47      327.61    101.38 o 
 -11   9   3      258.15      168.05     61.16 o 
  -9   9   3      120.66       87.99     48.49 o 
  -7   9   3     3262.79     3262.25    133.43 o 
  -5   9   3      501.96      447.98     40.65 o 
  -3   9   3     1980.17     2254.05    118.78 o 
  -1   9   3     4031.76     3810.24    102.79 o 
   1   9   3     3638.52     3860.35    106.11 o 
   3   9   3     5339.50     5585.36    124.83 o 
   5   9   3      803.07      858.54     64.45 o 
   7   9   3      639.82      582.77     75.97 o 
   9   9   3     1788.36     1746.13    127.49 o 
  11   9   3        2.15       98.22     74.29 o 
 -12  10   3      139.86      256.08     85.39 o 
 -10  10   3      471.10      535.27     80.17 o 
  -8  10   3     1778.23     1750.71    110.33 o 
  -6  10   3     1561.40     1512.87     97.18 o 
  -4  10   3     1217.95     1221.77     63.33 o 
  -2  10   3      284.62      295.37     39.94 o 
   0  10   3     2206.25     2290.11     85.64 o 
   2  10   3     9029.56     9053.26    183.01 o 
   4  10   3     1065.13     1024.81     86.95 o 
   6  10   3     1025.30     1168.99     95.74 o 
   8  10   3      193.81      340.78     65.57 o 
  10  10   3      378.81      262.10     79.18 o 
 -11  11   3       61.81      125.10     61.25 o 
  -9  11   3     1416.35     1581.69    108.34 o 
  -7  11   3     4185.63     4266.72    175.71 o 
  -5  11   3      264.83      298.21     41.02 o 
  -3  11   3       63.77       43.71     25.28 o 
  -1  11   3     4416.65     4382.92    114.65 o 
   1  11   3     1310.66     1289.60     86.41 o 
   3  11   3     3949.30     3990.37    108.17 o 
   5  11   3     2413.08     2479.74    113.68 o 
   7  11   3       14.00        4.80     41.34 o 
   9  11   3      134.28      106.80     60.34 o 
 -10  12   3      954.10     1099.40     99.77 o 
  -8  12   3      392.87      519.89     70.59 o 
  -6  12   3     2463.14     2445.48    109.30 o 
  -4  12   3      169.67      166.51     39.02 o 
  -2  12   3     1359.37     1485.66     73.46 o 
   0  12   3     1265.06     1106.76    130.00 o 
   2  12   3     1353.28     1450.87     72.41 o 
   4  12   3     1190.72     1231.82     77.87 o 
   6  12   3       35.51      100.97     45.06 o 
   8  12   3     1087.86     1100.82    101.43 o 
  10  12   3      276.51      134.32     71.88 o 
 -11  13   3      538.16      587.63     88.43 o 
  -9  13   3     3484.97     3782.16    163.29 o 
  -7  13   3      335.37      292.14     69.57 o 
  -5  13   3      111.58      167.74     48.36 o 
  -3  13   3      610.91      653.66     60.17 o 
  -1  13   3     1267.50     1251.94     72.09 o 
   1  13   3     1468.90     1443.94     87.63 o 
   3  13   3      473.75      479.62     85.04 o 
   5  13   3       89.30       52.06     43.31 o 
   7  13   3      814.04      981.14     98.23 o 
   9  13   3      187.67      244.33     75.62 o 
 -10  14   3       24.89       59.53     60.20 o 
  -8  14   3       15.81       25.90     47.53 o 
  -6  14   3     4187.93     4190.14    163.35 o 
  -4  14   3      288.69      352.95     80.13 o 
  -2  14   3        3.97       22.97     30.55 o 
   0  14   3     1826.44     1761.80     92.35 o 
   2  14   3       44.83       36.48     38.82 o 
   4  14   3      336.86      247.92     76.38 o 
   6  14   3      562.59      628.30     84.81 o 
   8  14   3      943.52      922.27    103.19 o 
  -9  15   3       42.96       32.26     54.30 o 
  -7  15   3        4.34       28.58     44.96 o 
  -5  15   3     2052.74     1892.97    111.58 o 
  -3  15   3      832.76      597.22     64.79 o 
  -1  15   3      127.27      130.02     39.70 o 
   1  15   3       19.59       43.47     36.23 o 
   3  15   3       47.74       65.26     43.79 o 
   5  15   3      690.85      738.33    136.72 o 
   7  15   3     1370.91     1370.80    112.88 o 
   9  15   3      151.78      140.24     73.46 o 
 -10  16   3      945.93     1004.23    120.53 o 
  -8  16   3       72.67       71.36     54.48 o 
  -6  16   3      338.28      203.85     89.07 o 
  -4  16   3      907.37      912.78     82.96 o 
  -2  16   3     1013.48      990.60    136.44 o 
   0  16   3        4.58       30.22     37.34 o 
   2  16   3      211.91      207.75     49.25 o 
   4  16   3       37.28       74.62     49.56 o 
   6  16   3     1167.96     1289.02    106.25 o 
   8  16   3      455.28      342.13    120.33 o 
  -9  17   3       28.33       69.14     71.56 o 
  -7  17   3       51.14       54.22     56.54 o 
  -5  17   3      145.04      103.29     52.27 o 
  -3  17   3      115.76       51.01     53.79 o 
  -1  17   3      369.50      520.59     72.29 o 
   1  17   3       67.98       78.47     45.27 o 
   3  17   3       24.26       47.15     50.40 o 
   5  17   3      833.40     1004.35     99.83 o 
   7  17   3      474.20      505.32     92.07 o 
  -8  18   3      101.94       89.26     76.68 o 
  -6  18   3      102.95      124.41     86.78 o 
  -4  18   3      283.27      319.50     82.57 o 
  -2  18   3        8.43        5.87     51.51 o 
   0  18   3       81.34       85.77     56.65 o 
   2  18   3      405.67      572.51    105.68 o 
   4  18   3      259.43      275.06     77.50 o 
   6  18   3      543.04      435.79     84.79 o 
  -7  19   3        6.64      107.22     87.32 o 
  -5  19   3        1.65       20.53     81.18 o 
  -3  19   3      128.66      121.34     63.63 o 
  -1  19   3      223.80       54.09     58.57 o 
   1  19   3     1342.45      949.85    145.77 o 
   3  19   3      484.20      656.39     90.06 o 
   5  19   3        3.04       21.52     61.52 o 
  -6  20   3        8.52        0.80     87.34 o 
  -4  20   3       62.79        4.00     81.82 o 
  -2  20   3        8.86       23.00     55.48 o 
   0  20   3      245.86      266.60    137.64 o 
   2  20   3      357.24      310.60     70.95 o 
   4  20   3       40.65       15.53     60.77 o 
   6  20   3        0.36       33.14     84.20 o 
  -5  21   3       71.48      156.43    102.00 o 
  -3  21   3       56.56       37.74     92.69 o 
  -1  21   3       56.51       43.15     64.11 o 
   1  21   3      403.75      421.04     93.48 o 
   3  21   3       78.06       22.99     62.82 o 
   5  21   3        0.25       26.36     81.29 o 
  -4  22   3        5.44       80.46    102.53 o 
  -2  22   3       72.70      176.61     87.79 o 
   0  22   3        4.15       52.71     69.69 o 
   2  22   3      103.35       52.80     82.69 o 
  -3  23   3        0.01       15.09     97.71 o 
  -1  23   3       15.79       52.68     86.21 o 
   1  23   3        0.01       13.65    101.43 o 
 -12   0   4     1399.69     1212.68    148.93 o 
 -10   0   4       21.93        2.40     53.97 o 
  -8   0   4     1934.31     1749.60    103.88 o 
  -6   0   4     3298.50     3497.13    173.43 o 
  -4   0   4       68.38       60.39     21.42 o 
  -2   0   4     5157.54     5287.44    178.62 o 
   0   0   4    22054.11    21468.50    637.48 o 
   2   0   4     7820.83     7572.50    233.33 o 
   4   0   4     8280.80     8225.98    205.11 o 
   6   0   4        5.20       23.98     37.68 o 
   8   0   4      151.18      111.48     62.45 o 
  10   0   4     3584.65     3394.72    222.64 o 
  12   0   4      510.97      197.19    122.70 o 
 -13   1   4      579.92      638.39    107.51 o 
 -11   1   4      160.25      120.86     52.23 o 
  -9   1   4       18.33       23.58     29.18 o 
  -7   1   4     4897.16     4772.63    107.68 o 
  -5   1   4     2887.95     3010.18     81.07 o 
  -3   1   4       14.94       33.36     13.83 o 
  -1   1   4    10321.90    10083.21    157.54 o 
   1   1   4     3020.12     3099.34     68.16 o 
   3   1   4     6531.58     6472.47    112.24 o 
   5   1   4     7386.83     7257.59    152.04 o 
   7   1   4       77.47       66.42     39.07 o 
   9   1   4      572.54      685.64     76.37 o 
  11   1   4        2.09       68.03     56.87 o 
 -12   2   4      543.54      654.65    132.07 o 
 -10   2   4     1202.80      935.85    153.60 o 
  -8   2   4      565.69      492.43     37.68 o 
  -6   2   4      273.95      267.64     23.59 o 
  -4   2   4     1593.34     1553.00     37.04 o 
  -2   2   4     5001.56     4691.65    113.18 o 
   0   2   4     1527.03     1261.39     50.94 o 
   2   2   4     5633.09     5089.61     68.82 o 
   4   2   4     5277.56     5334.03     90.47 o 
   6   2   4       15.72       31.67     29.91 o 
   8   2   4     2353.91     2410.43    146.29 o 
  10   2   4      883.06      894.19     91.93 o 
 -13   3   4      424.00      716.14    110.95 o 
 -11   3   4      530.67      585.38    116.37 o 
  -9   3   4      579.84      640.62     56.40 o 
  -7   3   4     2942.90     2961.80    102.10 o 
  -5   3   4      652.09      684.14     39.91 o 
  -3   3   4     4006.92     3991.60     82.86 o 
  -1   3   4     1081.38     1231.35     64.05 o 
   1   3   4      222.50      174.33     30.31 o 
   3   3   4     4316.75     4228.54     77.44 o 
   5   3   4     2562.82     2540.69     79.60 o 
   7   3   4      555.30      522.26     77.17 o 
   9   3   4      173.92      177.26     80.99 o 
  11   3   4      372.29      410.88     79.76 o 
 -12   4   4      181.80      276.53     90.80 o 
 -10   4   4      151.30      152.20     53.71 o 
  -8   4   4     1533.20     1612.94     90.81 o 
  -6   4   4     3927.08     3865.93     99.53 o 
  -4   4   4        5.23       40.27     14.78 o 
  -2   4   4        8.17       19.16     26.49 o 
   0   4   4      921.25      981.43     50.40 o 
   2   4   4     1240.12     1127.52     66.82 o 
   4   4   4     5891.74     5961.39    121.02 o 
   6   4   4     1235.71     1319.47     89.34 o 
   8   4   4      852.92      996.21     84.55 o 
  10   4   4        3.31       37.66     50.95 o 
 -13   5   4       21.17       28.07     69.05 o 
 -11   5   4     2029.83     2303.67    152.95 o 
  -9   5   4     2784.20     2559.40    118.87 o 
  -7   5   4     1000.12     1004.16     49.51 o 
  -5   5   4        9.57       14.72     17.77 o 
  -3   5   4     9913.00     9826.13    199.37 o 
  -1   5   4     2742.38     2735.77     67.21 o 
   1   5   4     4881.79     5053.83     98.08 o 
   3   5   4     1763.01     1831.41     64.09 o 
   5   5   4      424.91      392.44     45.64 o 
   7   5   4     3177.89     3049.48    111.86 o 
   9   5   4      171.97      196.15     61.03 o 
  11   5   4       27.26       63.35     75.15 o 
 -12   6   4      306.71      274.62     83.51 o 
 -10   6   4        6.40       31.23     42.26 o 
  -8   6   4     1856.72     1972.28     96.73 o 
  -6   6   4     2655.31     2728.70     69.57 o 
  -4   6   4       53.90       55.15     25.68 o 
  -2   6   4     2123.78     2276.36     51.82 o 
   0   6   4     1547.70     1753.57     71.65 o 
   2   6   4     1115.41     1125.63     55.56 o 
   4   6   4      269.38      347.16     38.48 o 
   6   6   4     1201.55     1448.78     71.75 o 
   8   6   4     1080.56     1088.43     75.83 o 
  10   6   4       84.25       84.76     86.48 o 
 -13   7   4       68.33        0.00     73.51 o 
 -11   7   4       56.25       50.47     51.34 o 
  -9   7   4      719.01      622.22     68.77 o 
  -7   7   4     1220.79     1322.74     87.68 o 
  -5   7   4     2467.47     2487.75     68.55 o 
  -3   7   4      114.94      120.70     28.90 o 
  -1   7   4     5887.45     5771.52     84.06 o 
   1   7   4     2981.67     3047.50     90.45 o 
   3   7   4       14.79       22.12     21.27 o 
   5   7   4        3.13       43.91     31.57 o 
   7   7   4     1533.25     1393.35     97.87 o 
   9   7   4      384.02      261.13     73.66 o 
  11   7   4      112.92      113.48     77.34 o 
 -12   8   4        1.03       38.80     71.72 o 
 -10   8   4      417.82      337.25     65.41 o 
  -8   8   4      377.76      418.80     61.85 o 
  -6   8   4     1306.17     1297.21     63.20 o 
  -4   8   4     3339.32     3407.13     94.65 o 
  -2   8   4     3040.88     2999.12     92.54 o 
   0   8   4     5129.24     5235.88    132.47 o 
   2   8   4     1836.32     1680.85    112.48 o 
   4   8   4       32.14       36.31     23.59 o 
   6   8   4      233.01      144.80     51.78 o 
   8   8   4      272.52      283.38     64.83 o 
  10   8   4      152.93       79.82     69.65 o 
 -11   9   4       24.08       60.74     56.46 o 
  -9   9   4      210.25      231.28     57.88 o 
  -7   9   4      748.58      832.62     79.39 o 
  -5   9   4     1490.62     1703.44     73.28 o 
  -3   9   4     9170.98     8920.42    180.74 o 
  -1   9   4     1261.49     1200.31     55.02 o 
   1   9   4     5864.56     6189.98    203.61 o 
   3   9   4      204.68      179.45     40.33 o 
   5   9   4       82.08      151.48     50.23 o 
   7   9   4       77.29       26.65     39.53 o 
   9   9   4      489.35      524.20     86.37 o 
  11   9   4      602.04      680.71    114.22 o 
 -12  10   4       28.11       99.90     63.81 o 
 -10  10   4      166.15       69.43     51.18 o 
  -8  10   4       26.07       41.40     42.96 o 
  -6  10   4     1310.90     1368.26     70.06 o 
  -4  10   4     8130.83     8378.10    196.20 o 
  -2  10   4      101.20      152.36     22.78 o 
   0  10   4     3992.22     4065.76     91.53 o 
   2  10   4     2077.32     2212.79    102.26 o 
   4  10   4        2.58       14.93     35.01 o 
   6  10   4      186.70      253.71     50.88 o 
   8  10   4      100.38       93.60     53.20 o 
  10  10   4       77.88       50.43     69.44 o 
 -11  11   4       32.84       71.16     57.62 o 
  -9  11   4      143.25      184.58     62.88 o 
  -7  11   4      104.28      140.97     43.67 o 
  -5  11   4     2374.77     2278.24     84.65 o 
  -3  11   4     1058.11     1094.51     79.60 o 
  -1  11   4      830.89      772.92     80.19 o 
   1  11   4     2271.42     2282.84    110.76 o 
   3  11   4       95.46      152.29     37.53 o 
   5  11   4      272.28      122.11     72.57 o 
   7  11   4       12.34        0.00     45.95 o 
   9  11   4       29.82       46.67     59.16 o 
 -10  12   4      385.69      436.39     72.33 o 
  -8  12   4       52.94       24.74     45.07 o 
  -6  12   4     2116.52     2175.25    115.49 o 
  -4  12   4      688.37      543.88     71.18 o 
  -2  12   4      502.43      481.79     38.78 o 
   0  12   4     1356.57     1306.14     72.23 o 
   2  12   4       29.41       47.41     34.06 o 
   4  12   4      184.04      171.11     53.12 o 
   6  12   4      819.28      956.61    168.62 o 
   8  12   4      526.12      422.43     95.41 o 
  10  12   4        0.26        4.78     66.02 o 
 -11  13   4       66.15      115.86     65.69 o 
  -9  13   4        0.04       26.97     49.63 o 
  -7  13   4      380.99      480.77    116.99 o 
  -5  13   4     1766.94     1563.25     89.41 o 
  -3  13   4       26.24       27.36     34.29 o 
  -1  13   4      692.90      754.08     50.88 o 
   1  13   4       32.11       60.91     28.37 o 
   3  13   4       26.20       69.02     43.98 o 
   5  13   4      474.64      373.76     79.49 o 
   7  13   4        4.65       16.92     47.94 o 
   9  13   4      141.84      124.41     71.84 o 
 -10  14   4      567.48      610.51    112.26 o 
  -8  14   4      450.78      477.17     72.79 o 
  -6  14   4     1210.28     1382.39    136.13 o 
  -4  14   4       83.56       88.40     41.93 o 
  -2  14   4      338.13      209.93    105.68 o 
   0  14   4      664.19      780.50     71.07 o 
   2  14   4      980.99     1019.02     72.08 o 
   4  14   4       14.94       65.83     43.16 o 
   6  14   4       80.23       73.18     53.00 o 
   8  14   4        3.43       44.86     61.47 o 
  -9  15   4      255.11      226.22     69.60 o 
  -7  15   4      482.33      467.04    134.52 o 
  -5  15   4      104.95       97.21     52.85 o 
  -3  15   4     2607.86     2482.26    132.89 o 
  -1  15   4      699.33      662.58     93.93 o 
   1  15   4      150.18      157.21     39.25 o 
   3  15   4      442.38      418.34     72.51 o 
   5  15   4      158.93       63.88     53.96 o 
   7  15   4       20.45       18.21     57.84 o 
 -10  16   4      291.55      226.34     96.22 o 
  -8  16   4      408.86      359.46     75.57 o 
  -6  16   4     1812.79     1850.92    118.77 o 
  -4  16   4       27.16        7.47     46.34 o 
  -2  16   4       91.34       72.57     47.83 o 
   0  16   4     1484.72     1548.40     97.55 o 
   2  16   4       50.87       62.42     45.23 o 
   4  16   4      143.87       86.04     50.00 o 
   6  16   4      329.26      352.65     73.90 o 
   8  16   4        0.68        0.80     60.07 o 
  -9  17   4        3.17       16.24     57.13 o 
  -7  17   4      810.60      704.90    100.40 o 
  -5  17   4     1025.66      952.96    107.35 o 
  -3  17   4      188.99      216.33     67.46 o 
  -1  17   4      136.68      119.66     59.19 o 
   1  17   4      321.00      339.71     52.82 o 
   3  17   4      114.67      165.48     55.74 o 
   5  17   4     1162.07     1254.88    108.12 o 
   7  17   4        1.39       21.33     62.00 o 
  -8  18   4        0.49        0.00     88.29 o 
  -6  18   4      615.04      720.13    104.20 o 
  -4  18   4     1049.75      981.06    113.07 o 
  -2  18   4      352.30      253.69     65.49 o 
   0  18   4       35.45       19.29     49.27 o 
   2  18   4      153.73      173.08     57.23 o 
   4  18   4      600.43      510.90     83.27 o 
   6  18   4       18.81       18.55     66.12 o 
  -7  19   4       62.51       36.52     77.69 o 
  -5  19   4      631.70      810.24    225.64 o 
  -3  19   4     1062.93     1070.71    107.87 o 
  -1  19   4      100.24       54.27     60.90 o 
   1  19   4       11.63       81.93     69.97 o 
   3  19   4      137.49      207.10     68.81 o 
   5  19   4      330.94      271.17     80.31 o 
  -6  20   4      184.90      229.94    141.48 o 
  -4  20   4      607.74      471.64     95.74 o 
  -2  20   4      471.66      582.61     88.98 o 
   0  20   4       67.51       81.71     62.73 o 
   2  20   4       92.64       13.39     64.40 o 
   4  20   4      153.76      149.14     71.61 o 
  -5  21   4      238.26       67.94     99.33 o 
  -3  21   4      164.87      142.03     78.66 o 
  -1  21   4      740.76      637.37     88.69 o 
   1  21   4       64.23       60.09     74.19 o 
   3  21   4      132.04      168.07     84.24 o 
  -4  22   4      118.49      248.08    113.97 o 
  -2  22   4       87.80       81.55     73.08 o 
   0  22   4      634.88      565.52    110.10 o 
   2  22   4      334.28      243.67    140.20 o 
  -1  23   4      267.66      118.47     97.34 o 
 -13   1   5       40.77       14.85     82.39 o 
 -11   1   5      100.96      121.77     57.96 o 
  -9   1   5       42.00       65.53     32.55 o 
  -7   1   5     1597.32     1670.65     77.18 o 
  -5   1   5       66.57       80.38     16.55 o 
  -3   1   5      599.50      696.51     29.80 o 
  -1   1   5     1340.43     1314.56     56.39 o 
   1   1   5       38.52       52.91     23.02 o 
   3   1   5     2937.56     3158.18     78.60 o 
   5   1   5       94.69       90.81     28.49 o 
   7   1   5        3.99        9.02     35.12 o 
   9   1   5      660.35      720.06     81.65 o 
  11   1   5       37.86       20.42     52.34 o 
 -12   2   5      610.02      329.12     78.33 o 
 -10   2   5       11.33        0.50     34.53 o 
  -8   2   5       65.45       75.55     28.00 o 
  -6   2   5     5664.18     6061.66    122.53 o 
  -4   2   5      152.42      130.60     19.12 o 
  -2   2   5       72.49       63.08     18.11 o 
   0   2   5       14.10        7.01     14.80 o 
   2   2   5     1216.41     1210.88     49.19 o 
   4   2   5     3474.86     3517.72     76.57 o 
   6   2   5      112.42      117.56     35.44 o 
   8   2   5      917.26     1012.07    144.18 o 
  10   2   5      826.84      736.62    135.81 o 
 -13   3   5       90.29       82.84     70.92 o 
 -11   3   5      442.31      347.48    104.62 o 
  -9   3   5      427.32      383.74     44.35 o 
  -7   3   5    11859.10    11806.90    194.55 o 
  -5   3   5      156.12      166.47     28.84 o 
  -3   3   5     9524.04     9569.73    201.48 o 
  -1   3   5    17461.88    17389.65    223.25 o 
   1   3   5      876.99      858.22     38.52 o 
   3   3   5     8512.47     8726.57    128.52 o 
   5   3   5      559.51      497.69     49.40 o 
   7   3   5        9.33       33.01     32.81 o 
   9   3   5     1613.09     1619.09    111.13 o 
  11   3   5      458.17      426.74    117.96 o 
 -12   4   5       78.74      168.24     70.94 o 
 -10   4   5      391.61      351.54     61.71 o 
  -8   4   5       38.36       30.72     25.79 o 
  -6   4   5     2054.34     2011.91     68.64 o 
  -4   4   5     8036.85     8569.08    159.84 o 
  -2   4   5      419.75      454.84     28.21 o 
   0   4   5      257.83      273.38     32.09 o 
   2   4   5     5640.86     5695.60    118.05 o 
   4   4   5     7166.01     7482.75    137.38 o 
   6   4   5       30.47       44.26     33.10 o 
   8   4   5     2386.20     2242.74    145.16 o 
  10   4   5      430.70      407.09     88.21 o 
 -13   5   5       23.93       38.04     70.52 o 
 -11   5   5      335.76      391.28     68.93 o 
  -9   5   5      848.22      708.31     75.67 o 
  -7   5   5     1116.59     1134.60    101.80 o 
  -5   5   5     2928.13     3038.93     81.36 o 
  -3   5   5     3177.40     3252.70    118.41 o 
  -1   5   5     2898.19     2910.66     74.21 o 
   1   5   5     1451.53     1490.43     72.99 o 
   3   5   5     3714.47     3540.90    104.51 o 
   5   5   5      870.55      800.45     62.47 o 
   7   5   5     1659.08     1817.49     96.53 o 
   9   5   5      721.39      793.87    115.34 o 
  11   5   5      252.99      203.70     88.21 o 
 -12   6   5      658.43      784.45    112.25 o 
 -10   6   5      141.99       59.47     47.10 o 
  -8   6   5     5857.47     5879.88    175.83 o 
  -6   6   5     1413.27     1445.92     72.22 o 
  -4   6   5      340.94      391.72     33.39 o 
  -2   6   5    16747.49    17010.49    281.99 o 
   0   6   5     4541.74     4897.09    115.28 o 
   2   6   5     1762.11     1914.69     59.02 o 
   4   6   5     1020.57      932.73     52.25 o 
   6   6   5      491.24      412.93    103.95 o 
   8   6   5     1917.00     1803.94    113.62 o 
  10   6   5      181.59      124.01     74.98 o 
 -13   7   5      750.93      810.11    116.95 o 
 -11   7   5      903.14     1103.40     95.89 o 
  -9   7   5     1322.85     1231.75     88.06 o 
  -7   7   5      263.53      211.92     58.84 o 
  -5   7   5     1565.37     1622.97     75.86 o 
  -3   7   5    26469.36    27351.85    382.93 o 
  -1   7   5      170.17      122.18     22.58 o 
   1   7   5      911.71      873.38     62.24 o 
   3   7   5     1692.34     1712.55     65.42 o 
   5   7   5     2432.60     2451.33    107.63 o 
   7   7   5      677.21      762.45     75.04 o 
   9   7   5       66.60      139.90     74.60 o 
 -12   8   5      663.40      654.68    146.38 o 
 -10   8   5      471.53      551.71     93.57 o 
  -8   8   5     2867.60     2741.11    122.14 o 
  -6   8   5      208.84      293.87     33.39 o 
  -4   8   5     4649.35     4693.48    100.63 o 
  -2   8   5    18154.71    18350.64    240.08 o 
   0   8   5        3.87        6.41     20.89 o 
   2   8   5      926.17      872.32     50.70 o 
   4   8   5     1322.60     1286.29    131.18 o 
   6   8   5     1423.07     1467.82     98.71 o 
   8   8   5      338.74      380.00     69.61 o 
  10   8   5      204.62      157.35     86.82 o 
 -11   9   5      316.53      272.25     68.38 o 
  -9   9   5      318.20      238.39     53.77 o 
  -7   9   5     2538.24     2593.98    121.53 o 
  -5   9   5      660.61      604.17     49.35 o 
  -3   9   5    14575.17    14226.46    247.95 o 
  -1   9   5     1199.81     1199.88     46.35 o 
   1   9   5        3.95       22.48     23.04 o 
   3   9   5     3296.36     3022.01    104.36 o 
   5   9   5     1312.78     1340.85    148.25 o 
   7   9   5      612.64      633.65     81.56 o 
   9   9   5      172.15      221.17     73.94 o 
 -12  10   5       78.73       82.26     63.64 o 
 -10  10   5      274.67      164.95     57.83 o 
  -8  10   5     1528.92     1656.14    108.45 o 
  -6  10   5      424.14      495.22     49.88 o 
  -4  10   5     6298.92     5990.07    141.58 o 
  -2  10   5      599.07      663.45     45.08 o 
   0  10   5     2421.58     2364.37     92.36 o 
   2  10   5     2376.92     2274.32     94.24 o 
   4  10   5      256.95      325.63     59.62 o 
   6  10   5     1562.69     1607.08    133.15 o 
   8  10   5      409.88      274.28    108.56 o 
  10  10   5       33.94        7.78     72.83 o 
 -11  11   5       72.60       57.52     55.91 o 
  -9  11   5        2.05       37.94     48.02 o 
  -7  11   5     1950.07     1793.19    104.48 o 
  -5  11   5     2392.85     2389.83     82.70 o 
  -3  11   5      337.56      311.12     38.04 o 
  -1  11   5     1925.16     2061.76    124.33 o 
   1  11   5      975.74     1039.76    121.95 o 
   3  11   5     2869.65     2990.41    231.78 o 
   5  11   5      753.72      878.33     80.06 o 
   7  11   5      231.85      264.48     64.83 o 
   9  11   5      244.26      154.87     67.36 o 
 -10  12   5      130.78      109.47     57.51 o 
  -8  12   5      326.02      429.10     64.58 o 
  -6  12   5     1763.89     2096.50    113.67 o 
  -4  12   5       56.56       43.15     30.40 o 
  -2  12   5      188.39      167.03     39.35 o 
   0  12   5     2679.98     2716.48     89.56 o 
   2  12   5     3266.27     3233.26    104.31 o 
   4  12   5     1118.13     1105.66     85.69 o 
   6  12   5       26.47       95.96     50.67 o 
   8  12   5      477.26      381.10    105.80 o 
 -11  13   5      739.04      739.24     96.01 o 
  -9  13   5       52.06        6.12     51.08 o 
  -7  13   5      819.23      758.10     78.87 o 
  -5  13   5     2913.17     2849.53    110.37 o 
  -3  13   5     1070.25     1020.94     84.30 o 
  -1  13   5      122.38       72.00     41.70 o 
   1  13   5      984.50     1073.23    123.57 o 
   3  13   5     2152.20     2110.10    116.11 o 
   5  13   5      794.82      772.11     87.03 o 
   7  13   5       13.32       39.06     56.27 o 
   9  13   5      176.47      158.84     76.20 o 
 -10  14   5        1.56      103.11     58.41 o 
  -8  14   5     1012.09     1228.76    107.84 o 
  -6  14   5     1555.74     1646.27    112.44 o 
  -4  14   5     4940.47     4530.70    174.02 o 
  -2  14   5     1794.06     1988.47    117.45 o 
   0  14   5     7325.86     7476.33    186.21 o 
   2  14   5       67.82       48.89     46.65 o 
   4  14   5      286.58      300.48     66.56 o 
   6  14   5       50.80       18.19     52.85 o 
   8  14   5      167.35      147.99     71.84 o 
  -9  15   5      321.33      287.20     70.22 o 
  -7  15   5       13.08       35.42     52.70 o 
  -5  15   5       30.75       25.12     50.32 o 
  -3  15   5       31.74        4.74     39.11 o 
  -1  15   5     1617.74     1492.47    104.13 o 
   1  15   5     1610.77     1512.66     87.51 o 
   3  15   5      379.14      341.23    114.08 o 
   5  15   5        2.17        4.57     47.79 o 
   7  15   5        1.83        1.60     57.63 o 
 -10  16   5      453.92      662.64     94.41 o 
  -8  16   5      208.96      148.37     62.58 o 
  -6  16   5        2.80       44.94     61.82 o 
  -4  16   5     2633.11     2595.53    131.30 o 
  -2  16   5       37.92       64.20     48.23 o 
   0  16   5       85.88      127.68     50.38 o 
   2  16   5      145.69      158.52     51.20 o 
   4  16   5      215.15      212.00     73.26 o 
   6  16   5       70.16       49.26     59.03 o 
  -9  17   5      109.10       96.38     76.66 o 
  -7  17   5      565.15      590.68     99.64 o 
  -5  17   5        7.27       25.15     58.57 o 
  -3  17   5        5.17        8.81     50.80 o 
  -1  17   5     1100.47      979.89     96.47 o 
   1  17   5      223.25      209.94     63.02 o 
   3  17   5       97.55       56.74     54.78 o 
   5  17   5       20.14      108.96     64.15 o 
   7  17   5      120.35       95.68     70.73 o 
  -8  18   5       29.68       60.73     77.02 o 
  -6  18   5      118.27      130.22     77.20 o 
  -4  18   5      907.07     1006.71    105.88 o 
  -2  18   5       49.61      115.15     58.93 o 
   0  18   5       76.23       86.39     56.83 o 
   2  18   5      128.59      101.18     72.69 o 
   4  18   5      143.53       86.96     63.97 o 
   6  18   5      187.82      161.55     80.41 o 
  -7  19   5      111.74       53.45     73.43 o 
  -5  19   5      225.81      253.01     87.28 o 
  -3  19   5      336.72      215.00     72.40 o 
  -1  19   5       93.79       36.01     58.10 o 
   1  19   5       86.37      100.09     74.78 o 
   3  19   5      133.47       78.13     79.63 o 
   5  19   5       92.63       95.67     67.36 o 
  -6  20   5      175.43       89.26     78.76 o 
  -4  20   5      246.24      365.22     90.76 o 
  -2  20   5       45.67       82.16     65.41 o 
   0  20   5      226.71      171.38     72.50 o 
   2  20   5       11.20       62.00     78.12 o 
   4  20   5       31.73       11.94     75.28 o 
  -5  21   5      101.63       53.74     81.42 o 
  -3  21   5       97.82       90.34     71.06 o 
  -1  21   5       27.62       26.92     66.63 o 
   1  21   5        0.44       46.19     69.44 o 
   3  21   5        0.65        2.60     72.05 o 
  -4  22   5       52.25       34.67     83.75 o 
  -2  22   5        0.06       36.08     73.52 o 
   0  22   5        0.18       48.48     82.12 o 
   2  22   5        0.04       61.86     85.13 o 
 -12   0   6      387.62      589.10    174.25 o 
 -10   0   6      314.89      242.91     81.53 o 
  -8   0   6     6432.88     6612.26    209.94 o 
  -6   0   6      603.66      455.94     61.12 o 
  -4   0   6     2214.25     2001.21     94.08 o 
  -2   0   6     1358.93     1273.99     77.84 o 
   0   0   6     1061.17     1194.36     69.83 o 
   2   0   6     5150.47     4856.44    163.19 o 
   4   0   6     1970.12     1866.26     88.68 o 
   6   0   6       76.64       33.58     39.78 o 
   8   0   6      144.87      267.77    117.50 o 
  10   0   6      122.49      166.29     97.52 o 
 -13   1   6      190.49      213.65    100.42 o 
 -11   1   6     1117.83     1082.36    109.33 o 
  -9   1   6      905.11      865.34     66.14 o 
  -7   1   6     3478.41     3435.18     90.86 o 
  -5   1   6      148.34      144.98     23.79 o 
  -3   1   6     5114.27     5448.87    106.06 o 
  -1   1   6     1842.28     1817.99     56.41 o 
   1   1   6      284.65      201.89     28.19 o 
   3   1   6     1441.90     1426.49     68.01 o 
   5   1   6      206.69      161.67     27.86 o 
   7   1   6       13.17        0.00     37.43 o 
   9   1   6      568.07      860.68     98.41 o 
  11   1   6      221.28      308.98     94.51 o 
 -12   2   6      596.26      736.71    128.54 o 
 -10   2   6      548.95      634.35     67.76 o 
  -8   2   6     1153.99     1185.09     57.44 o 
  -6   2   6     2430.79     2420.77     74.37 o 
  -4   2   6     6016.13     6235.79    118.06 o 
  -2   2   6     4181.89     4337.74     88.55 o 
   0   2   6      109.27      180.00     34.39 o 
   2   2   6     4496.37     4211.40     88.15 o 
   4   2   6      908.27      933.31     50.15 o 
   6   2   6       38.39       58.81     34.23 o 
   8   2   6      418.78      545.59     67.50 o 
  10   2   6       74.47       78.38     74.91 o 
 -13   3   6     1050.56     1051.86    165.23 o 
 -11   3   6        9.69       68.03     59.45 o 
  -9   3   6     1407.73     1421.65     80.41 o 
  -7   3   6     2662.61     2574.85     78.53 o 
  -5   3   6     1038.09      991.43     43.77 o 
  -3   3   6     6697.30     6750.50    116.55 o 
  -1   3   6    11867.68    12210.09    186.18 o 
   1   3   6      715.67      693.32     33.33 o 
   3   3   6      519.84      534.28     54.61 o 
   5   3   6      269.87      246.85     42.96 o 
   7   3   6     1169.68     1368.20     92.70 o 
   9   3   6      221.75      252.21     80.59 o 
 -12   4   6      466.73      510.02     98.30 o 
 -10   4   6      860.57     1020.38    104.76 o 
  -8   4   6      650.98      612.09     59.89 o 
  -6   4   6      688.20      715.00     59.14 o 
  -4   4   6     1708.01     1653.89     74.14 o 
  -2   4   6    26962.77    27308.53    413.06 o 
   0   4   6    12876.41    12971.93    208.31 o 
   2   4   6      684.46      789.52     34.40 o 
   4   4   6      159.36      124.88     31.53 o 
   6   4   6     1718.27     1901.65    150.36 o 
   8   4   6      840.45      951.26    107.41 o 
  10   4   6      131.85       92.32     75.50 o 
 -13   5   6      440.67      431.15     96.41 o 
 -11   5   6      113.27       89.10     54.17 o 
  -9   5   6      281.37      238.85     52.98 o 
  -7   5   6      212.38       93.74     34.53 o 
  -5   5   6    10569.27    11223.11    223.00 o 
  -3   5   6    13196.64    13316.00    250.25 o 
  -1   5   6      638.12      740.57     29.81 o 
   1   5   6     3931.08     3873.68     86.77 o 
   3   5   6     9851.80     9622.68    168.23 o 
   5   5   6        9.03       24.78     35.96 o 
   7   5   6      837.58      872.73     82.30 o 
   9   5   6      299.94      275.57     78.52 o 
 -12   6   6        4.08       17.15     64.51 o 
 -10   6   6      702.19      678.83     75.39 o 
  -8   6   6     2072.83     2063.91     88.61 o 
  -6   6   6       15.25       18.69     27.92 o 
  -4   6   6     2513.04     2562.34     77.81 o 
  -2   6   6     8180.88     8359.67    125.28 o 
   0   6   6     3985.80     4278.91     90.30 o 
   2   6   6      485.05      539.65     40.47 o 
   4   6   6     1401.50     1425.79    137.70 o 
   6   6   6     1238.28     1247.97    156.33 o 
   8   6   6      911.46      820.49    100.08 o 
  10   6   6        0.79       56.78     75.48 o 
 -13   7   6        9.53       88.46     81.63 o 
 -11   7   6      145.31       72.87     54.53 o 
  -9   7   6      595.77      395.01     57.86 o 
  -7   7   6     1169.41     1327.34    113.39 o 
  -5   7   6     1053.32     1041.76     54.95 o 
  -3   7   6       79.53       76.13     27.13 o 
  -1   7   6     1401.44     1350.97     53.06 o 
   1   7   6     4705.66     4343.46    180.11 o 
   3   7   6     1760.32     1847.93     95.41 o 
   5   7   6      862.26      901.77     75.35 o 
   7   7   6      325.19      276.07     60.76 o 
   9   7   6      145.03      124.85     73.44 o 
 -12   8   6        1.03       42.85     59.68 o 
 -10   8   6      191.54      105.69     59.30 o 
  -8   8   6     1098.16      987.27    120.25 o 
  -6   8   6      518.99      484.81     46.83 o 
  -4   8   6        9.02       38.60     25.09 o 
  -2   8   6      508.77      522.63     32.70 o 
   0   8   6       38.56       34.18     25.11 o 
   2   8   6     6360.82     6183.90    154.04 o 
   4   8   6      840.77      911.03     81.42 o 
   6   8   6      452.81      527.87     77.76 o 
   8   8   6       60.95      159.57     63.61 o 
  10   8   6       52.73       17.97     71.35 o 
 -11   9   6      115.02      182.21     57.78 o 
  -9   9   6        5.39       40.53     44.15 o 
  -7   9   6      928.53     1022.83     87.24 o 
  -5   9   6      589.48      662.59     52.72 o 
  -3   9   6     4571.36     4559.74    106.46 o 
  -1   9   6        8.65       17.03     21.16 o 
   1   9   6     1189.77     1164.95     79.21 o 
   3   9   6      899.08      835.95     65.35 o 
   5   9   6     2083.92     2040.25    117.12 o 
   7   9   6       18.35       11.87     50.63 o 
   9   9   6       54.73       77.33     68.47 o 
 -12  10   6       49.26      192.08     67.06 o 
 -10  10   6       89.25       52.32     51.85 o 
  -8  10   6        4.62       65.46     43.66 o 
  -6  10   6      626.65      552.64     74.22 o 
  -4  10   6      820.46      928.59     59.50 o 
  -2  10   6     1287.86     1363.69    104.24 o 
   0  10   6      365.93      284.62     41.88 o 
   2  10   6       92.49       70.19     39.55 o 
   4  10   6      423.31      313.17    134.98 o 
   6  10   6      664.86      553.39    106.79 o 
   8  10   6       15.16        7.39     55.41 o 
 -11  11   6      191.57      122.98     59.31 o 
  -9  11   6      214.55      140.78     56.99 o 
  -7  11   6       12.87       32.48     39.80 o 
  -5  11   6       21.18       57.91     32.59 o 
  -3  11   6       70.49       75.79     38.44 o 
  -1  11   6      245.29      227.34     43.85 o 
   1  11   6       56.38       54.10     30.99 o 
   3  11   6        9.90       21.96     39.78 o 
   5  11   6      414.56      384.43     62.90 o 
   7  11   6      209.54       65.47     57.43 o 
   9  11   6       10.81       54.01     65.65 o 
 -10  12   6       14.71       51.04     53.08 o 
  -8  12   6       78.13       58.29     44.81 o 
  -6  12   6       29.44       25.90     31.34 o 
  -4  12   6      656.77      785.99     74.39 o 
  -2  12   6      145.47      226.04     55.15 o 
   0  12   6     1800.26     1675.23     81.52 o 
   2  12   6     3169.85     3237.07    170.19 o 
   4  12   6       39.77       53.40     46.88 o 
   6  12   6      630.58      499.56     79.32 o 
   8  12   6        0.21       11.69     58.96 o 
 -11  13   6      292.48      230.01     74.39 o 
  -9  13   6      158.51      143.32     56.56 o 
  -7  13   6     1840.97     1923.60    112.04 o 
  -5  13   6      169.91      180.89     53.25 o 
  -3  13   6     1220.47     1319.43    111.33 o 
  -1  13   6       90.03      143.19     78.22 o 
   1  13   6      136.43      142.33     37.87 o 
   3  13   6       58.72       62.88     49.30 o 
   5  13   6        0.16       52.87     48.27 o 
   7  13   6       97.47       62.19     60.65 o 
 -10  14   6      129.70      182.26     65.16 o 
  -8  14   6      912.76      940.78    165.55 o 
  -6  14   6       88.91       68.48     55.85 o 
  -4  14   6      820.45      815.45     80.46 o 
  -2  14   6      109.72      138.31     47.47 o 
   0  14   6      368.30      461.97     82.38 o 
   2  14   6       51.39       38.49     44.33 o 
   4  14   6        6.75       51.53     49.88 o 
   6  14   6       20.95       20.70     54.92 o 
   8  14   6        0.12       21.75     66.97 o 
  -9  15   6      160.54      150.31     62.70 o 
  -7  15   6      197.13      249.43     74.96 o 
  -5  15   6      778.06      734.89     88.18 o 
  -3  15   6      201.78      137.72     56.00 o 
  -1  15   6     5501.01     5497.14    178.98 o 
   1  15   6      357.95      252.17     60.43 o 
   3  15   6     2920.60     3134.38    152.35 o 
   5  15   6      300.81      288.94     71.08 o 
   7  15   6       59.59       43.88     58.15 o 
 -10  16   6      133.97       42.39     76.42 o 
  -8  16   6      129.87      200.46     79.39 o 
  -6  16   6       42.08       47.06     59.11 o 
  -4  16   6       18.61       14.07     57.88 o 
  -2  16   6      903.35      854.94     90.00 o 
   0  16   6       13.23       51.27     48.63 o 
   2  16   6      480.25      349.93     83.15 o 
   4  16   6      245.00      256.98     66.71 o 
   6  16   6      484.15      479.30     85.21 o 
  -9  17   6       19.80       87.85     78.32 o 
  -7  17   6        5.04       44.15     66.27 o 
  -5  17   6        0.66        7.65     58.19 o 
  -3  17   6      258.07      284.95    107.99 o 
  -1  17   6      577.07      556.66     78.77 o 
   1  17   6       14.09       69.27     64.56 o 
   3  17   6       29.15       21.83     67.97 o 
   5  17   6      143.65      160.69     74.15 o 
  -8  18   6       11.57       66.83     79.01 o 
  -6  18   6       37.23       54.31     63.67 o 
  -4  18   6      129.50      136.46     64.24 o 
  -2  18   6      803.12      959.06    100.25 o 
   0  18   6       11.61       63.34     54.12 o 
   2  18   6       63.80       94.40     69.59 o 
   4  18   6      119.15       75.83     82.53 o 
  -7  19   6       21.25       26.88     69.74 o 
  -5  19   6      379.79      391.33     98.03 o 
  -3  19   6       82.43       85.95     66.73 o 
  -1  19   6      862.96      918.16    192.32 o 
   1  19   6       33.52       37.90     71.72 o 
   3  19   6       48.75      114.25     84.66 o 
   5  19   6      709.75      810.41    131.12 o 
  -6  20   6      122.71      109.25     84.93 o 
  -4  20   6      154.67      320.41     94.81 o 
  -2  20   6      209.97      218.20     74.48 o 
   0  20   6      437.77      338.64    168.68 o 
   2  20   6      146.65      190.44     92.41 o 
   4  20   6      380.27      467.12    114.09 o 
  -5  21   6      131.39      133.58     85.46 o 
  -3  21   6       90.50      128.53     71.94 o 
  -1  21   6      174.04      154.84     73.43 o 
   1  21   6      317.44      154.53     89.45 o 
  -2  22   6        9.06        0.00     71.48 o 
   0  22   6      549.11      642.49    124.72 o 
 -13   1   7       15.32       58.91     96.16 o 
 -11   1   7        8.69        1.56     73.73 o 
  -9   1   7        3.57       14.31     33.86 o 
  -7   1   7       11.64       59.62     27.64 o 
  -5   1   7     2077.50     2206.00     71.45 o 
  -3   1   7      767.15      844.80     38.80 o 
  -1   1   7      123.16      122.63     20.55 o 
   1   1   7       67.73       48.84     24.09 o 
   3   1   7     1851.69     1863.26     62.63 o 
   5   1   7      152.08      103.71     28.55 o 
   7   1   7      170.30      193.72     51.20 o 
   9   1   7        5.79       58.75     66.85 o 
 -12   2   7      185.99      229.40    137.48 o 
 -10   2   7        4.40       16.68     39.99 o 
  -8   2   7       41.85       43.61     30.15 o 
  -6   2   7      898.49      914.98     48.72 o 
  -4   2   7       90.59       86.79     20.84 o 
  -2   2   7     1999.89     2063.43     60.78 o 
   0   2   7     2539.35     2667.63     81.79 o 
   2   2   7     2892.70     2859.73     75.26 o 
   4   2   7      152.00      123.29     26.24 o 
   6   2   7     1141.51     1271.51    105.21 o 
   8   2   7        7.19       46.88     57.53 o 
  10   2   7       22.87       71.50     74.81 o 
 -13   3   7      194.90       24.34     96.01 o 
 -11   3   7        2.46        2.48     45.45 o 
  -9   3   7        0.78       22.32     36.02 o 
  -7   3   7      203.54      164.70     34.34 o 
  -5   3   7      603.89      558.75     32.82 o 
  -3   3   7        5.15       11.99     17.77 o 
  -1   3   7      782.45      812.12     53.50 o 
   1   3   7      292.63      285.99     32.19 o 
   3   3   7     2258.28     2393.76     67.79 o 
   5   3   7      676.83      672.02     54.36 o 
   7   3   7      274.85      157.35     64.84 o 
   9   3   7        2.20       12.09     61.45 o 
 -12   4   7        4.19       58.22     66.15 o 
 -10   4   7       73.66       44.93     46.93 o 
  -8   4   7       20.98       33.23     33.13 o 
  -6   4   7     1367.54     1245.34     80.01 o 
  -4   4   7      139.33      112.35     26.46 o 
  -2   4   7      866.92     1119.70     60.19 o 
   0   4   7       78.89      113.83     21.60 o 
   2   4   7     8051.52     8425.02    154.89 o 
   4   4   7     1236.67     1275.00     63.03 o 
   6   4   7     1081.77      989.95    109.60 o 
   8   4   7      368.26      553.79    114.70 o 
  10   4   7       69.29      199.00     82.34 o 
 -13   5   7      102.36       72.87     97.47 o 
 -11   5   7        8.47       11.76     46.87 o 
  -9   5   7      405.36      442.99     64.57 o 
  -7   5   7      394.75      434.20     51.57 o 
  -5   5   7      430.44      407.53     41.50 o 
  -3   5   7     1563.44     1463.75     78.03 o 
  -1   5   7      131.57      108.12     26.82 o 
   1   5   7      970.65      985.37     50.08 o 
   3   5   7     2912.03     2759.21     91.89 o 
   5   5   7      508.43      396.10     62.30 o 
   7   5   7      170.38      168.77     83.18 o 
   9   5   7      163.14      127.36     77.35 o 
 -12   6   7       99.95       60.26     68.20 o 
 -10   6   7       43.98       28.29     45.02 o 
  -8   6   7      423.23      430.24     53.21 o 
  -6   6   7      810.46      877.29     77.82 o 
  -4   6   7      423.44      400.55     43.82 o 
  -2   6   7     8325.67     8422.14    157.52 o 
   0   6   7        4.69       10.57     21.08 o 
   2   6   7      131.23      166.88     35.43 o 
   4   6   7     1207.44     1319.32     92.12 o 
   6   6   7     3321.28     3591.68    151.42 o 
   8   6   7      466.83      431.91     86.79 o 
  10   6   7        0.73       74.75     79.12 o 
 -13   7   7       18.09       71.29     74.57 o 
 -11   7   7       23.73       37.66     49.84 o 
  -9   7   7      721.20      834.52     78.42 o 
  -7   7   7       20.50       33.02     32.94 o 
  -5   7   7       10.93       46.08     30.28 o 
  -3   7   7     2335.42     2210.63     70.91 o 
  -1   7   7      151.69      108.30     26.99 o 
   1   7   7     4577.27     4622.45    116.83 o 
   3   7   7     1333.56     1337.09     72.08 o 
   5   7   7       37.79       34.90     40.84 o 
   7   7   7     3239.84     3434.75    208.48 o 
   9   7   7      479.93      507.02    100.01 o 
 -12   8   7      348.75      296.21     75.74 o 
 -10   8   7      135.85       81.63     49.04 o 
  -8   8   7      318.45      312.30     62.99 o 
  -6   8   7      464.52      456.16     48.11 o 
  -4   8   7     2612.84     2582.86    115.40 o 
  -2   8   7     1910.56     2002.66     84.27 o 
   0   8   7      261.34      239.79     31.43 o 
   2   8   7     3925.93     4019.30    112.72 o 
   4   8   7      202.75      173.28     48.92 o 
   6   8   7     2538.68     2492.97    132.68 o 
   8   8   7      586.64      520.09    121.60 o 
 -11   9   7      136.77      123.11     59.71 o 
  -9   9   7      631.97      738.86     81.64 o 
  -7   9   7      213.11      208.83     41.03 o 
  -5   9   7       26.52       45.94     28.09 o 
  -3   9   7     3733.15     3731.42    102.68 o 
  -1   9   7      846.77      979.69     56.77 o 
   1   9   7     3526.87     3404.62    139.18 o 
   3   9   7      502.37      475.68     62.67 o 
   5   9   7      257.11      259.44     59.58 o 
   7   9   7     1941.66     1943.73    132.82 o 
   9   9   7      235.65      247.61     89.00 o 
 -12  10   7       47.23      111.00     66.33 o 
 -10  10   7      677.26      753.67    109.12 o 
  -8  10   7      695.47      738.77     81.12 o 
  -6  10   7       37.15       47.92     32.04 o 
  -4  10   7     1560.42     1602.26    100.51 o 
  -2  10   7     2193.12     2256.03    103.07 o 
   0  10   7     1075.58     1080.27     64.22 o 
   2  10   7     1919.14     1729.03     89.12 o 
   4  10   7      261.70      325.33     62.20 o 
   6  10   7      473.27      547.07     80.37 o 
   8  10   7      422.25      686.29     95.08 o 
 -11  11   7       82.92      174.47     66.79 o 
  -9  11   7      705.34      797.56     88.05 o 
  -7  11   7     2473.21     2690.19    126.21 o 
  -5  11   7       58.85       16.52     29.40 o 
  -3  11   7     1104.27     1093.03     73.55 o 
  -1  11   7     3490.92     3305.83    134.99 o 
   1  11   7     1046.34     1206.43     79.88 o 
   3  11   7      199.52      299.04     54.47 o 
   5  11   7      422.50      529.76     74.68 o 
   7  11   7       53.69       97.52     62.56 o 
 -10  12   7      524.78      576.11    103.08 o 
  -8  12   7      633.63      612.91     72.15 o 
  -6  12   7     1502.10     1267.05    110.13 o 
  -4  12   7     3011.99     3021.08    119.45 o 
  -2  12   7     1433.00     1545.54     87.81 o 
   0  12   7       52.87      107.87     51.34 o 
   2  12   7      302.51      282.79     61.24 o 
   4  12   7     1395.51     1334.66    102.60 o 
   6  12   7        2.87        5.77     57.35 o 
   8  12   7       40.61       72.91     73.33 o 
 -11  13   7      138.08      226.15     72.63 o 
  -9  13   7      225.07      183.26     61.19 o 
  -7  13   7     2468.27     2858.28    190.08 o 
  -5  13   7     7276.65     7870.79    201.10 o 
  -3  13   7      373.66      366.99     58.68 o 
  -1  13   7      225.35      168.96     60.22 o 
   1  13   7     1920.99     1669.73    241.72 o 
   3  13   7     1261.11     1280.58    101.56 o 
   5  13   7      150.51      169.77     60.29 o 
   7  13   7        4.95       41.92     56.46 o 
 -10  14   7      270.83      171.70     69.31 o 
  -8  14   7      909.39      749.05    105.85 o 
  -6  14   7     1631.55     1561.11    139.73 o 
  -4  14   7      784.93      838.03    130.93 o 
  -2  14   7     2719.77     2788.17    139.01 o 
   0  14   7      405.69      524.11    109.14 o 
   2  14   7     1069.80     1258.62     96.67 o 
   4  14   7     1328.86     1390.85    146.19 o 
   6  14   7      621.44      606.97     88.23 o 
  -9  15   7       72.70      126.76     76.89 o 
  -7  15   7      983.48      900.20    111.97 o 
  -5  15   7     2800.21     2904.35    172.03 o 
  -3  15   7      362.19      310.69     65.33 o 
  -1  15   7      385.24      433.41     70.44 o 
   1  15   7       46.19       36.78     52.31 o 
   3  15   7       78.54       30.81     53.64 o 
   5  15   7      212.92      252.91     71.97 o 
   7  15   7      200.86       97.07     72.48 o 
  -8  16   7      100.24       58.70     69.04 o 
  -6  16   7     2157.64     2296.47    204.23 o 
  -4  16   7      415.58      516.06    105.10 o 
  -2  16   7       14.57       18.63     48.24 o 
   0  16   7      495.70      435.40    109.44 o 
   2  16   7      768.35      585.71    102.04 o 
   4  16   7      144.29      218.94     70.61 o 
   6  16   7       10.45        0.00     64.53 o 
  -9  17   7       32.19       15.51     74.05 o 
  -7  17   7      440.54      344.35     89.48 o 
  -5  17   7       23.72        0.00     52.58 o 
  -3  17   7     1206.41     1138.28    108.44 o 
  -1  17   7      450.07      320.30    107.13 o 
   1  17   7       19.79        0.00     64.18 o 
   3  17   7       56.87       55.18     75.20 o 
   5  17   7      884.50     1004.77    124.61 o 
  -8  18   7      126.02       44.11     80.66 o 
  -6  18   7        8.88       11.62     59.34 o 
  -4  18   7        2.55       14.74     60.65 o 
  -2  18   7      624.33      679.99     92.24 o 
   0  18   7      574.87      586.16    100.70 o 
   2  18   7       90.18      149.60     84.44 o 
   4  18   7        2.07       50.70     82.65 o 
  -7  19   7       15.74       32.49     74.37 o 
  -5  19   7        0.76       44.24     71.18 o 
  -3  19   7      138.90      115.40     68.94 o 
  -1  19   7      276.53      375.62     83.19 o 
   1  19   7      261.70      247.86     85.49 o 
   3  19   7       58.21        0.00     75.10 o 
  -6  20   7        5.85       57.85     81.51 o 
  -4  20   7        4.33       44.75     69.55 o 
  -2  20   7       26.40       23.28     67.59 o 
   0  20   7      283.40      323.65    138.49 o 
   2  20   7      235.92      308.93     95.42 o 
  -3  21   7        2.85       74.70     73.25 o 
  -1  21   7        5.45       26.91     76.00 o 
   1  21   7      172.89      172.24     92.12 o 
 -12   0   8     1042.00     1120.64    228.60 o 
 -10   0   8        3.30        4.63     56.13 o 
  -8   0   8     3190.06     3336.71    194.37 o 
  -6   0   8    10670.12    10693.03    276.93 o 
  -4   0   8     6632.35     6570.33    250.40 o 
  -2   0   8    11430.91    11984.11    297.60 o 
   0   0   8      889.20     1019.81     78.01 o 
   2   0   8     6485.72     6509.37    195.95 o 
   4   0   8      768.52      849.61    136.95 o 
   6   0   8     2134.60     2376.05    290.95 o 
   8   0   8     1035.88     1236.54    223.81 o 
 -13   1   8        9.80        0.00     86.65 o 
 -11   1   8      993.73     1213.97    155.11 o 
  -9   1   8     2193.07     2057.19    114.82 o 
  -7   1   8     6846.76     7043.14    166.47 o 
  -5   1   8     6676.45     7025.89    139.13 o 
  -3   1   8     4295.86     4132.07     96.41 o 
  -1   1   8     2990.38     3085.71     83.18 o 
   1   1   8     4692.08     4457.37    105.21 o 
   3   1   8     4646.73     4576.24     98.14 o 
   5   1   8     1747.00     1812.19     67.18 o 
   7   1   8      391.61      489.24     81.68 o 
   9   1   8      332.28      447.62    170.25 o 
 -12   2   8      420.41      538.07    116.71 o 
 -10   2   8     1973.01     2122.62    141.75 o 
  -8   2   8     2771.07     2796.33    105.33 o 
  -6   2   8     2105.21     2011.10     81.67 o 
  -4   2   8     7029.23     6860.71    130.24 o 
  -2   2   8     2031.09     2071.04     62.99 o 
   0   2   8     2965.05     3056.17     88.38 o 
   2   2   8     6910.71     6962.37    129.43 o 
   4   2   8      394.00      429.36     48.49 o 
   6   2   8      534.90      574.39    116.41 o 
   8   2   8     1364.98     1366.64    130.23 o 
 -13   3   8      586.93      652.82    141.53 o 
 -11   3   8      367.42      278.90    132.62 o 
  -9   3   8     3178.68     3373.38    141.19 o 
  -7   3   8      811.49      876.89     74.79 o 
  -5   3   8      199.33      129.27     34.35 o 
  -3   3   8     9261.92     8953.27    159.21 o 
  -1   3   8     1682.92     1753.33     61.13 o 
   1   3   8     1032.21     1009.95     63.52 o 
   3   3   8     1620.29     1619.74     63.01 o 
   5   3   8      451.36      477.13    129.20 o 
   7   3   8     1632.09     1664.94    133.57 o 
   9   3   8       75.79       60.79     75.60 o 
 -12   4   8      300.49      216.36    102.87 o 
 -10   4   8     1817.47     2022.32    193.02 o 
  -8   4   8      828.56      963.08     77.54 o 
  -6   4   8      264.02      295.23     45.06 o 
  -4   4   8     3038.35     3311.60    104.04 o 
  -2   4   8       26.89       24.68     21.58 o 
   0   4   8      966.50      985.10     49.15 o 
   2   4   8      916.03      952.21     94.94 o 
   4   4   8     2454.57     2426.07    110.69 o 
   6   4   8      422.90      318.38     66.57 o 
   8   4   8       26.05       39.48     63.74 o 
 -13   5   8      508.38       94.83    105.11 o 
 -11   5   8      141.87       94.97     54.71 o 
  -9   5   8     2206.08     2336.46    138.13 o 
  -7   5   8       28.58       33.81     32.44 o 
  -5   5   8      104.82       56.26     30.31 o 
  -3   5   8      761.03      749.95     76.19 o 
  -1   5   8      308.56      260.32     31.25 o 
   1   5   8     4218.90     4453.43    129.84 o 
   3   5   8        2.67       23.96     27.99 o 
   5   5   8       72.66       61.70     42.57 o 
   7   5   8     1492.61     1862.60    177.14 o 
   9   5   8      372.17      351.59     91.04 o 
 -12   6   8      170.01       87.06     65.16 o 
 -10   6   8      142.76      107.44     53.88 o 
  -8   6   8       89.96       84.94     38.36 o 
  -6   6   8      122.40      153.92     39.37 o 
  -4   6   8      531.87      519.98     49.60 o 
  -2   6   8      450.32      448.91     30.82 o 
   0   6   8       49.43       13.81     24.89 o 
   2   6   8      281.33      266.32     79.77 o 
   4   6   8      703.37      648.73     67.78 o 
   6   6   8      199.39      194.38     70.03 o 
   8   6   8        0.80       31.53     67.17 o 
 -11   7   8        8.48       54.89     55.76 o 
  -9   7   8        1.31        8.91     42.94 o 
  -7   7   8       54.86       37.68     34.12 o 
  -5   7   8      694.04      649.15     79.38 o 
  -3   7   8       57.71       60.99     26.69 o 
  -1   7   8     1626.55     1637.61     67.01 o 
   1   7   8        2.01       30.62     27.44 o 
   3   7   8       42.77       63.51     32.84 o 
   5   7   8     1393.42     1368.00    100.13 o 
   7   7   8       18.69       11.52     53.27 o 
   9   7   8        1.14       57.63     77.16 o 
 -12   8   8        3.33       75.63     64.15 o 
 -10   8   8      213.30      188.21     60.22 o 
  -8   8   8       16.25       44.33     37.46 o 
  -6   8   8       45.24       51.55     32.05 o 
  -4   8   8     1565.55     1368.64     69.53 o 
  -2   8   8      185.74      181.59     45.58 o 
   0   8   8       17.28       23.64     27.01 o 
   2   8   8      644.54      697.81     57.00 o 
   4   8   8       14.58       35.40     40.28 o 
   6   8   8       10.46       52.68     51.91 o 
   8   8   8       66.47      103.87     72.47 o 
 -11   9   8        0.27       48.80     59.04 o 
  -9   9   8     1011.25      999.96     92.52 o 
  -7   9   8      482.11      509.15     54.04 o 
  -5   9   8      586.70      632.15     53.04 o 
  -3   9   8       22.76        5.00     31.57 o 
  -1   9   8      631.80      581.32     59.87 o 
   1   9   8       15.38        8.86     28.09 o 
   3   9   8      320.24      210.39     51.67 o 
   5   9   8       92.77       50.76     51.22 o 
   7   9   8       78.49      116.83     66.41 o 
 -12  10   8       16.06       35.55     63.31 o 
 -10  10   8        2.75       32.58     52.44 o 
  -8  10   8      125.69       17.07     47.30 o 
  -6  10   8      186.01      200.41     56.84 o 
  -4  10   8       68.59       92.74     37.03 o 
  -2  10   8      262.71      241.99     44.03 o 
   0  10   8       22.86       23.72     32.28 o 
   2  10   8      232.90      160.95     42.85 o 
   4  10   8      280.44      192.75     91.98 o 
   6  10   8      102.76      138.38     60.92 o 
   8  10   8       17.16        1.33     65.00 o 
 -11  11   8       19.37       73.73     63.79 o 
  -9  11   8      158.63      146.77     58.99 o 
  -7  11   8      204.63      131.85     45.87 o 
  -5  11   8      399.61      372.09     56.86 o 
  -3  11   8        9.02       50.84     35.37 o 
  -1  11   8      707.85      680.23     62.69 o 
   1  11   8      241.19      220.67     44.88 o 
   3  11   8       18.24       44.52     44.39 o 
   5  11   8       62.45       28.84     49.93 o 
   7  11   8        6.60      106.22     64.63 o 
 -10  12   8        0.56       50.70     58.36 o 
  -8  12   8      250.86      235.18     77.02 o 
  -6  12   8       65.18       94.69     43.39 o 
  -4  12   8     2349.90     2403.23    138.79 o 
  -2  12   8     1248.63     1096.03     83.35 o 
   0  12   8      111.54       74.21     45.76 o 
   2  12   8     1279.16     1190.00     93.78 o 
   4  12   8      414.15      487.71     76.47 o 
   6  12   8       12.66       17.12     59.24 o 
 -11  13   8       20.32       14.69     65.12 o 
  -9  13   8       17.58        8.05     64.87 o 
  -7  13   8       12.19       69.48     58.13 o 
  -5  13   8      292.01      352.28     56.51 o 
  -3  13   8     1317.62     1251.35     86.24 o 
  -1  13   8        0.68       39.56     44.30 o 
   1  13   8      135.40      159.22     54.30 o 
   3  13   8        7.28       48.69     53.51 o 
   5  13   8      286.36      274.55     82.26 o 
   7  13   8       42.94       33.60     64.08 o 
 -10  14   8        0.49       20.51     70.57 o 
  -8  14   8        0.65       11.36     52.76 o 
  -6  14   8      448.50      513.75     67.74 o 
  -4  14   8     1481.84     1507.35    110.39 o 
  -2  14   8      212.23      201.63     56.53 o 
   0  14   8      514.27      460.14     70.22 o 
   2  14   8      413.88      429.37    103.09 o 
   4  14   8      853.48      784.81     93.52 o 
   6  14   8        6.66       91.57     65.86 o 
  -9  15   8       42.24       71.04     75.46 o 
  -7  15   8      304.90      378.06     86.87 o 
  -5  15   8       97.15       90.24     60.17 o 
  -3  15   8      140.26      236.73     77.18 o 
  -1  15   8      106.42      198.64     61.06 o 
   1  15   8     2502.21     2226.42    162.10 o 
   3  15   8        7.61       45.17     69.84 o 
   5  15   8      390.03      405.32     87.73 o 
  -8  16   8       23.27      117.56     74.94 o 
  -6  16   8      485.74      407.96     90.47 o 
  -4  16   8        3.50       12.28     53.12 o 
  -2  16   8      639.99      625.15     90.68 o 
   0  16   8      218.29      130.73     56.08 o 
   2  16   8      283.43      311.81     96.48 o 
   4  16   8      392.53      545.41    212.20 o 
  -7  17   8      258.57      220.16     84.17 o 
  -5  17   8      110.77       73.61     61.97 o 
  -3  17   8      115.97      124.26     65.49 o 
  -1  17   8     1269.67     1206.60    112.12 o 
   1  17   8       82.94       81.56     67.74 o 
   3  17   8       35.89       28.96     71.89 o 
   5  17   8       84.80       77.33     87.40 o 
  -6  18   8      101.11       80.65     76.24 o 
  -4  18   8       74.92      137.95     68.52 o 
  -2  18   8      255.80      342.69     78.34 o 
   0  18   8      370.70      321.49     94.63 o 
   2  18   8      227.35      206.25     97.98 o 
   4  18   8       17.92       65.52     84.52 o 
  -5  19   8       29.54        8.78     75.95 o 
  -3  19   8        1.38       34.86     64.27 o 
  -1  19   8      479.83      505.03    131.48 o 
   1  19   8       72.95       64.66     78.88 o 
   3  19   8       27.14       11.90     78.49 o 
  -4  20   8       47.76       60.93     76.73 o 
  -2  20   8       63.04      161.54     76.54 o 
   0  20   8       28.67      138.38     92.44 o 
 -13   1   9      209.77       94.54    101.13 o 
 -11   1   9      467.78      416.75     84.68 o 
  -9   1   9        3.73       14.53     44.84 o 
  -7   1   9      570.76      591.75     64.85 o 
  -5   1   9      123.40      104.23     39.50 o 
  -3   1   9      455.38      451.73     43.19 o 
  -1   1   9      480.01      485.55     42.18 o 
   1   1   9        3.44       16.10     23.52 o 
   3   1   9      104.89       95.28     27.15 o 
   5   1   9       52.92       81.98     40.71 o 
   7   1   9        0.22       49.25     58.87 o 
   9   1   9       27.42        0.00    118.30 o 
 -12   2   9      154.18       99.02    117.50 o 
 -10   2   9     1763.81     1674.07    113.96 o 
  -8   2   9      188.42       85.21     38.93 o 
  -6   2   9     1351.79     1300.13     74.16 o 
  -4   2   9      223.14      219.41     31.34 o 
  -2   2   9       28.32       23.23     22.75 o 
   0   2   9     1153.90     1188.71     72.91 o 
   2   2   9      301.58      288.94     35.24 o 
   4   2   9     3192.73     3030.68     93.86 o 
   6   2   9       56.51       88.53     60.04 o 
   8   2   9        8.96       54.35     64.60 o 
 -13   3   9        5.11        5.76     90.23 o 
 -11   3   9        0.60       11.66     59.25 o 
  -9   3   9       39.73       32.96     47.85 o 
  -7   3   9       12.82        8.19     32.05 o 
  -5   3   9     1817.23     2020.30     98.08 o 
  -3   3   9        3.75       29.37     22.85 o 
  -1   3   9      551.12      593.73     44.81 o 
   1   3   9       15.01       38.05     24.88 o 
   3   3   9      798.73      771.09     62.79 o 
   5   3   9      647.05      554.34     62.38 o 
   7   3   9      150.54       28.00     63.99 o 
   9   3   9       25.29       40.21     81.21 o 
 -12   4   9       37.24        0.00     81.03 o 
 -10   4   9        5.37       52.21     60.26 o 
  -8   4   9      218.54      213.92     46.26 o 
  -6   4   9      382.27      415.99     63.82 o 
  -4   4   9     1801.49     1696.03     78.04 o 
  -2   4   9       90.41       87.63     26.00 o 
   0   4   9       17.88       34.12     27.24 o 
   2   4   9      137.63      128.18     33.54 o 
   4   4   9       25.96       54.35     38.15 o 
   6   4   9      224.82      220.04     70.95 o 
   8   4   9      259.56      265.23     85.22 o 
 -11   5   9       56.45      147.17     71.22 o 
  -9   5   9       64.49      114.89     43.30 o 
  -7   5   9      104.30      132.00     38.27 o 
  -5   5   9      994.35     1110.74     70.75 o 
  -3   5   9     1032.68      946.51     62.06 o 
  -1   5   9      202.14      171.16     33.88 o 
   1   5   9       15.08       31.99     27.42 o 
   3   5   9        1.24       11.99     31.06 o 
   5   5   9       21.73       11.35     41.49 o 
   7   5   9      176.32      217.88     79.40 o 
 -12   6   9       63.07       88.35     89.21 o 
 -10   6   9      657.28      758.47     93.22 o 
  -8   6   9       69.37       93.88     41.84 o 
  -6   6   9        2.43       14.00     31.26 o 
  -4   6   9     1379.73     1467.08    119.69 o 
  -2   6   9      474.30      497.07     78.58 o 
   0   6   9      802.04      815.29     61.36 o 
   2   6   9      152.06      150.32     37.49 o 
   4   6   9      497.43      394.02     78.44 o 
   6   6   9       79.95      104.42     56.56 o 
   8   6   9        1.02       33.50     72.58 o 
 -11   7   9      348.36      395.65     86.18 o 
  -9   7   9     1005.93     1297.09    160.14 o 
  -7   7   9      100.01      105.79     38.94 o 
  -5   7   9       27.93        3.28     32.98 o 
  -3   7   9     4103.84     4460.89    133.29 o 
  -1   7   9      416.66      517.77     55.25 o 
   1   7   9      677.11      646.64     57.38 o 
   3   7   9      205.53      232.01     46.94 o 
   5   7   9      315.13      314.86     63.32 o 
   7   7   9      700.45      634.57    107.62 o 
 -12   8   9        6.26       48.83     67.76 o 
 -10   8   9      362.06      446.51     75.17 o 
  -8   8   9     1658.68     1745.30    108.78 o 
  -6   8   9      147.26      152.40     37.90 o 
  -4   8   9      388.29      407.21     50.37 o 
  -2   8   9      701.81      785.62     89.27 o 
   0   8   9     1166.56     1102.58     90.31 o 
   2   8   9      861.07      811.32     85.02 o 
   4   8   9      581.28      485.49    115.83 o 
   6   8   9       13.15        4.66     52.45 o 
   8   8   9      205.55      136.81     83.94 o 
 -11   9   9      316.12      263.93     71.70 o 
  -9   9   9     1968.71     2161.39    127.65 o 
  -7   9   9      217.83      282.04     47.15 o 
  -5   9   9      281.40      267.78     54.35 o 
  -3   9   9     1537.51     1629.88     93.66 o 
  -1   9   9       84.14       71.81     36.25 o 
   1   9   9     1362.05     1555.26     79.38 o 
   3   9   9       74.86       62.72     47.78 o 
   5   9   9       60.70      135.51     58.59 o 
   7   9   9      193.95      188.74     74.37 o 
 -10  10   9      299.87      382.93     93.58 o 
  -8  10   9     1281.56     1247.76    102.94 o 
  -6  10   9      787.53      854.92     74.46 o 
  -4  10   9      611.07      478.69     82.08 o 
  -2  10   9      182.36      241.29     50.02 o 
   0  10   9      240.91      292.12     52.17 o 
   2  10   9     1973.75     2072.21    114.66 o 
   4  10   9       80.80       26.16     52.37 o 
   6  10   9      342.67      324.83     77.08 o 
 -11  11   9        1.49       73.26     64.48 o 
  -9  11   9      437.63      477.32     77.63 o 
  -7  11   9      901.50      995.58     82.20 o 
  -5  11   9     1931.88     2050.13    128.22 o 
  -3  11   9       42.84       91.64     45.27 o 
  -1  11   9      188.52      231.02     47.48 o 
   1  11   9      582.63      721.52     79.26 o 
   3  11   9     1082.55     1123.39     97.81 o 
   5  11   9     1867.70     2048.49    219.44 o 
   7  11   9       85.88      169.32     74.66 o 
 -10  12   9      318.70      191.59     79.14 o 
  -8  12   9      152.70       74.95     67.45 o 
  -6  12   9      739.08      953.38    112.48 o 
  -4  12   9     1245.95     1199.02     86.64 o 
  -2  12   9       34.33       35.08     41.38 o 
   0  12   9      731.50      973.56     90.63 o 
   2  12   9     2571.57     2110.98    152.44 o 
   4  12   9     1354.72     1422.13    137.18 o 
   6  12   9       78.10       91.08     68.96 o 
  -9  13   9       46.49       23.66     62.75 o 
  -7  13   9      573.88      621.64     98.65 o 
  -5  13   9      166.25      130.52     49.83 o 
  -3  13   9      429.20      369.89     60.39 o 
  -1  13   9     1728.26     1606.61    150.78 o 
   1  13   9      470.36      477.34     79.42 o 
   3  13   9      615.50      733.70    284.88 o 
   5  13   9      927.50      853.52    173.06 o 
 -10  14   9      128.67      141.50     83.37 o 
  -8  14   9       96.03       91.91     74.99 o 
  -6  14   9      185.80      311.42     61.99 o 
  -4  14   9      560.14      649.01     73.60 o 
  -2  14   9     1137.86     1167.18    133.88 o 
   0  14   9      454.05      591.99     79.85 o 
   2  14   9      152.79      167.08     76.51 o 
   4  14   9     3154.70     3495.83    261.40 o 
   6  14   9      113.38       92.08     75.68 o 
  -9  15   9      112.57      110.31     80.32 o 
  -7  15   9      146.98      152.41     88.30 o 
  -5  15   9       19.22       38.29     54.12 o 
  -3  15   9     1025.46     1128.26    105.78 o 
  -1  15   9     1604.78     1721.18    123.86 o 
   1  15   9       94.56       89.50     66.94 o 
   3  15   9      697.21      704.99    114.00 o 
   5  15   9      472.84      231.16    146.73 o 
  -8  16   9       13.10       68.26     69.93 o 
  -6  16   9      310.57      270.49     82.00 o 
  -4  16   9      153.77       43.80     60.10 o 
  -2  16   9     1256.46     1237.08    111.29 o 
   0  16   9      601.30      657.45     92.53 o 
   2  16   9      163.32      152.91     79.42 o 
   4  16   9       45.84      103.51     87.65 o 
  -7  17   9      190.03      204.40     86.89 o 
  -5  17   9      145.54      123.61     68.98 o 
  -3  17   9      160.96      104.12     64.37 o 
  -1  17   9      650.88      720.25    114.70 o 
   1  17   9      281.34      189.26     86.76 o 
   3  17   9      123.81       15.66     81.51 o 
  -6  18   9      446.30      557.66    112.37 o 
  -4  18   9       86.70       46.10     66.68 o 
  -2  18   9      299.11      165.23     73.95 o 
   0  18   9       20.24       74.13     78.70 o 
   2  18   9      103.88        8.02     80.02 o 
  -5  19   9      183.93      255.87     97.97 o 
  -3  19   9      114.10      133.84     75.71 o 
  -1  19   9        2.15       22.75     71.67 o 
   1  19   9      108.11      106.67     93.16 o 
  -2  20   9       25.51       88.06     74.71 o 
 -12   0  10      153.03        0.00    117.50 o 
 -10   0  10        8.73       46.11     78.59 o 
  -8   0  10     5694.04     5374.90    533.54 o 
  -6   0  10      996.36      943.96    115.97 o 
  -4   0  10      432.90      442.22     58.49 o 
  -2   0  10      296.86      298.44     56.59 o 
   0   0  10     2652.80     2753.64    289.76 o 
   2   0  10     6168.72     6004.18    172.65 o 
   4   0  10     1313.75     1356.71    160.64 o 
   6   0  10      199.92      223.01    123.89 o 
   8   0  10        8.96        0.00    125.49 o 
 -13   1  10      258.84      233.89    119.53 o 
 -11   1  10     2088.97     2320.51    166.42 o 
  -9   1  10       43.64       39.08     45.70 o 
  -7   1  10        3.04       26.91     38.60 o 
  -5   1  10     3863.68     3739.63    116.95 o 
  -3   1  10      900.03      933.41     55.41 o 
  -1   1  10      410.96      403.70     49.03 o 
   1   1  10     2512.32     2472.53    117.84 o 
   3   1  10     3295.81     3487.28    111.28 o 
   5   1  10      347.88      324.39     57.33 o 
   7   1  10      306.99      232.66    135.08 o 
 -12   2  10      267.40      219.88    105.67 o 
 -10   2  10      735.61      794.87     89.84 o 
  -8   2  10       58.24       74.95     45.66 o 
  -6   2  10     1100.22     1088.92     70.22 o 
  -4   2  10     1497.36     1450.18     75.25 o 
  -2   2  10     1266.68     1327.60     63.45 o 
   0   2  10     2236.69     2280.12     90.91 o 
   2   2  10     2253.04     2212.19    113.52 o 
   4   2  10      662.50      657.77     53.44 o 
   6   2  10      768.32      734.69    210.04 o 
   8   2  10      295.06      398.93    115.53 o 
 -11   3  10       17.02       63.04     68.69 o 
  -9   3  10     1084.50     1175.94    135.10 o 
  -7   3  10     1854.11     1948.01    141.95 o 
  -5   3  10      425.74      482.02     56.59 o 
  -3   3  10     1997.29     2023.89    145.96 o 
  -1   3  10     1929.27     2018.24     76.97 o 
   1   3  10     2887.85     2839.41    125.09 o 
   3   3  10      649.39      656.92     56.43 o 
   5   3  10     1048.72     1084.77     93.43 o 
   7   3  10      258.45      258.41     83.08 o 
 -12   4  10      192.30       77.82     82.29 o 
 -10   4  10      656.31      581.15     80.79 o 
  -8   4  10      160.11       76.76     41.09 o 
  -6   4  10      920.48      964.66     82.82 o 
  -4   4  10     2653.37     2721.84    102.14 o 
  -2   4  10     1942.35     2063.15     88.63 o 
   0   4  10     5222.27     5102.73    141.41 o 
   2   4  10      225.62      187.26     39.41 o 
   4   4  10       79.31       56.55     41.71 o 
   6   4  10      871.12      847.97    135.44 o 
   8   4  10      419.25      427.48    100.95 o 
 -11   5  10       55.55       63.11     69.89 o 
  -9   5  10     1838.63     1739.06    135.03 o 
  -7   5  10       23.07       19.67     36.71 o 
  -5   5  10     1539.54     1593.69     84.69 o 
  -3   5  10     3644.41     3713.67    140.23 o 
  -1   5  10     1367.66     1486.72     87.43 o 
   1   5  10     1512.12     1524.22    111.74 o 
   3   5  10       12.80       20.59     34.48 o 
   5   5  10      520.79      371.12     67.50 o 
   7   5  10      786.67      775.00    110.66 o 
 -12   6  10       47.29       50.20     78.40 o 
 -10   6  10      384.73      334.63     84.91 o 
  -8   6  10      930.49     1165.65     85.39 o 
  -6   6  10        2.86       31.19     34.47 o 
  -4   6  10     4054.56     3663.49    141.54 o 
  -2   6  10      723.32      754.48     65.19 o 
   0   6  10     1097.16     1174.52     67.55 o 
   2   6  10      202.58      152.36     39.20 o 
   4   6  10       19.60       71.64     45.59 o 
   6   6  10      442.17      459.98     77.68 o 
 -11   7  10      428.73      230.85    122.05 o 
  -9   7  10      623.42      595.39     67.35 o 
  -7   7  10        1.63       11.96     37.34 o 
  -5   7  10      744.62      862.24     80.53 o 
  -3   7  10     1133.17     1144.37     80.21 o 
  -1   7  10      227.10      201.28     44.98 o 
   1   7  10       23.37       59.56     32.89 o 
   3   7  10      122.25      140.87     52.85 o 
   5   7  10      286.49      237.93     64.55 o 
   7   7  10        6.64       56.42     70.72 o 
 -12   8  10       43.01       48.45     78.28 o 
 -10   8  10       80.38       99.32     60.14 o 
  -8   8  10      413.55      353.16    102.10 o 
  -6   8  10      188.23      380.89     87.65 o 
  -4   8  10      113.87       91.62     40.68 o 
  -2   8  10       41.21       78.13     39.78 o 
   0   8  10       66.45       29.76     36.10 o 
   2   8  10       71.29       42.25     35.22 o 
   4   8  10       73.42       74.28     53.72 o 
   6   8  10       22.21       28.56     57.26 o 
 -11   9  10       10.90       50.53     61.01 o 
  -9   9  10        7.41       13.49     53.31 o 
  -7   9  10     1269.68     1259.62     92.00 o 
  -5   9  10       44.79       11.47     37.62 o 
  -3   9  10      152.84      150.16     44.48 o 
  -1   9  10        0.66       45.58     37.83 o 
   1   9  10      145.97      213.29     54.29 o 
   3   9  10       14.58       45.52     49.35 o 
   5   9  10       31.63       34.95     57.29 o 
   7   9  10       49.07      119.83     72.67 o 
 -10  10  10        0.61       20.01     55.90 o 
  -8  10  10      127.42      137.20     51.25 o 
  -6  10  10      733.23      768.28     83.60 o 
  -4  10  10      272.02      328.31     55.63 o 
  -2  10  10        2.80       34.05     35.61 o 
   0  10  10      816.62      729.58     71.21 o 
   2  10  10       21.67       15.47     56.70 o 
   4  10  10       24.87       25.85     50.20 o 
   6  10  10      146.02       85.92     67.58 o 
 -11  11  10       43.12       97.35     83.80 o 
  -9  11  10        0.38       20.26     62.87 o 
  -7  11  10      760.69      790.54     76.99 o 
  -5  11  10      174.26      131.82     50.05 o 
  -3  11  10      237.14      224.28     65.82 o 
  -1  11  10       28.16        2.38     40.20 o 
   1  11  10     1038.37      962.83     83.60 o 
   3  11  10       10.36        6.49     59.86 o 
   5  11  10        7.59       56.39     65.38 o 
 -10  12  10      103.88       31.39     74.28 o 
  -8  12  10       71.40      111.59     69.34 o 
  -6  12  10      171.07      200.51     53.87 o 
  -4  12  10      352.50      261.95     59.73 o 
  -2  12  10       21.61       12.46     39.26 o 
   0  12  10      546.46      555.88     67.95 o 
   2  12  10       28.45       39.73     62.45 o 
   4  12  10       17.16        0.00     66.50 o 
   6  12  10      334.22      264.36    120.79 o 
  -9  13  10       42.45       80.57     73.29 o 
  -7  13  10        1.15       21.79     48.11 o 
  -5  13  10        9.24       45.30     45.70 o 
  -3  13  10        2.35       36.95     46.88 o 
  -1  13  10        9.25        0.00     40.94 o 
   1  13  10      175.11      247.42     75.24 o 
   3  13  10       31.42       19.70     66.44 o 
   5  13  10      345.92      274.59     97.71 o 
  -8  14  10        6.10       15.34     67.58 o 
  -6  14  10       28.73       85.16     50.07 o 
  -4  14  10       31.66       77.59     50.43 o 
  -2  14  10        0.29        0.42     54.72 o 
   0  14  10        1.89       15.70     53.32 o 
   2  14  10      132.11      159.88     79.74 o 
   4  14  10       27.77       59.71     82.92 o 
  -9  15  10       10.95       24.33     78.20 o 
  -7  15  10        4.88        9.67     66.88 o 
  -5  15  10      213.61      301.34     65.46 o 
  -3  15  10        3.66       58.24     59.32 o 
  -1  15  10       55.01       13.56     57.06 o 
   1  15  10        0.49       10.50     70.17 o 
   3  15  10       39.07       72.36     83.98 o 
  -8  16  10       12.60       37.27     77.10 o 
  -6  16  10      161.61       42.26     57.77 o 
  -4  16  10       26.22       62.39     63.30 o 
  -2  16  10        6.48       50.75     57.82 o 
   0  16  10       18.33       98.46     83.04 o 
   2  16  10       21.83       34.65     72.33 o 
  -7  17  10      475.29      448.44    117.76 o 
  -5  17  10        4.99       21.61     62.60 o 
  -3  17  10       82.51       70.40     64.64 o 
  -1  17  10        2.10       62.70     67.63 o 
   1  17  10       64.01      114.74     86.52 o 
  -6  18  10      406.29      365.36    104.39 o 
  -4  18  10       40.27       69.46     69.66 o 
  -2  18  10        1.69       26.27     62.52 o 
   0  18  10        8.08       84.74     89.05 o 
  -3  19  10      109.59      116.54     78.39 o 
  -1  19  10      104.69       89.82     91.90 o 
 -11   1  11      371.00      405.85     82.25 o 
  -9   1  11      768.89      677.97     81.94 o 
  -7   1  11      167.86       67.71     44.72 o 
  -5   1  11     5506.32     5279.08    170.92 o 
  -3   1  11        2.50       55.43     34.56 o 
  -1   1  11     1323.44     1244.10     66.60 o 
   1   1  11       91.32       65.56     36.05 o 
   3   1  11       15.99       18.68     29.89 o 
   5   1  11       62.76        0.00     69.14 o 
   7   1  11        0.32       13.41     75.86 o 
 -12   2  11      235.04      260.13    112.32 o 
 -10   2  11      401.50      434.09     76.42 o 
  -8   2  11      621.91      679.31     81.50 o 
  -6   2  11       58.96       35.11     40.21 o 
  -4   2  11      102.44       74.22     36.79 o 
  -2   2  11     2585.01     2671.75     91.13 o 
   0   2  11       27.47       45.62     35.18 o 
   2   2  11      521.90      422.47     49.51 o 
   4   2  11        9.27       27.89     38.56 o 
   6   2  11       15.02       11.29     72.26 o 
 -11   3  11      405.63      451.48     92.45 o 
  -9   3  11        7.74       60.20     52.25 o 
  -7   3  11      309.32      200.87     51.90 o 
  -5   3  11     1918.62     1845.86     89.82 o 
  -3   3  11       13.38       20.55     29.67 o 
  -1   3  11        1.87       25.36     31.51 o 
   1   3  11       53.23       57.08     34.37 o 
   3   3  11      146.20      166.89     41.32 o 
   5   3  11      125.01      181.62     54.98 o 
   7   3  11        0.15       24.08     92.11 o 
 -12   4  11      568.46      454.67    102.25 o 
 -10   4  11      754.60      898.46     94.11 o 
  -8   4  11      242.32      237.52     58.14 o 
  -6   4  11      115.18      114.69     59.03 o 
  -4   4  11     1132.80     1086.01     72.90 o 
  -2   4  11       54.49       50.98     40.52 o 
   0   4  11      143.42      123.16     38.03 o 
   2   4  11       67.58       64.17     36.23 o 
   4   4  11       80.92       97.40     48.38 o 
   6   4  11      134.24       91.46     69.46 o 
 -11   5  11      376.22      322.45     85.17 o 
  -9   5  11      772.00      765.66     87.50 o 
  -7   5  11     1219.88     1098.75    143.75 o 
  -5   5  11        9.03       12.75     33.00 o 
  -3   5  11      171.49      201.97     51.01 o 
  -1   5  11      270.77      277.19     50.53 o 
   1   5  11       59.74       84.54     47.19 o 
   3   5  11      328.14      309.64     72.21 o 
   5   5  11       54.90      152.04     62.21 o 
   7   5  11       56.75       49.96     81.79 o 
 -12   6  11       35.86       84.86     81.11 o 
 -10   6  11     1539.92     1378.35    136.64 o 
  -8   6  11      369.48      400.02     66.95 o 
  -6   6  11      460.72      454.41    106.83 o 
  -4   6  11      385.78      365.89     69.63 o 
  -2   6  11       28.41        6.01     34.68 o 
   0   6  11      880.60     1134.62     85.57 o 
   2   6  11      296.21      272.54     58.03 o 
   4   6  11       89.93      130.60     55.74 o 
   6   6  11      564.22      781.95     98.15 o 
 -11   7  11      176.92      170.70     83.50 o 
  -9   7  11      798.66      762.92     79.56 o 
  -7   7  11      577.76      514.82    120.33 o 
  -5   7  11      567.26      433.68     72.56 o 
  -3   7  11        8.97       39.05     37.11 o 
  -1   7  11      153.44      273.58     49.44 o 
   1   7  11     1752.25     1643.85     99.59 o 
   3   7  11      373.71      332.66     60.20 o 
   5   7  11      115.56      189.74     67.00 o 
 -10   8  11      827.19     1036.15    123.79 o 
  -8   8  11      455.53      376.28     85.96 o 
  -6   8  11      669.19      918.64     80.49 o 
  -4   8  11       44.39      120.02     43.08 o 
  -2   8  11      129.60      124.88     43.82 o 
   0   8  11     1165.85     1254.10     92.36 o 
   2   8  11     1011.86      876.10     80.72 o 
   4   8  11       29.82      115.46     56.71 o 
   6   8  11      559.05      476.64    122.36 o 
 -11   9  11      240.18      207.27     84.20 o 
  -9   9  11       39.04       22.13     62.29 o 
  -7   9  11        9.12       22.71     39.05 o 
  -5   9  11     3432.40     3245.90    137.98 o 
  -3   9  11      168.64      194.35     70.59 o 
  -1   9  11        5.69        7.19     39.83 o 
   1   9  11     1897.83     1903.34    109.37 o 
   3   9  11      253.20      200.39     74.67 o 
   5   9  11      191.87      238.47     71.14 o 
 -10  10  11       13.02       24.30     92.56 o 
  -8  10  11      299.27      394.68     75.49 o 
  -6  10  11      350.21      387.40     79.64 o 
  -4  10  11     1250.34     1256.88    132.25 o 
  -2  10  11      578.66      446.39     87.56 o 
   0  10  11      313.67      401.26     64.73 o 
   2  10  11      462.39      416.35     72.43 o 
   4  10  11      306.19      299.40     89.78 o 
   6  10  11      135.91      229.86     82.89 o 
  -9  11  11      303.74      289.96    105.74 o 
  -7  11  11      198.22      295.56     63.27 o 
  -5  11  11      329.40      395.34     65.02 o 
  -3  11  11     1219.44     1426.88    123.88 o 
  -1  11  11      832.87      802.19    108.04 o 
   1  11  11      247.77      249.19     59.56 o 
   3  11  11      170.06      156.54     80.68 o 
   5  11  11      147.71      131.79     89.60 o 
 -10  12  11        2.22       67.90     78.75 o 
  -8  12  11       37.90       54.53     71.04 o 
  -6  12  11      677.33      626.84     75.27 o 
  -4  12  11     1733.52     1750.89    112.15 o 
  -2  12  11      308.79      256.00     59.13 o 
   0  12  11      316.55      328.61     65.19 o 
   2  12  11      109.15       86.98     72.75 o 
   4  12  11      107.38      177.39     91.58 o 
  -9  13  11      121.47       85.23     83.44 o 
  -7  13  11      227.51      292.02     72.52 o 
  -5  13  11      211.08      241.58     62.07 o 
  -3  13  11     1098.61      955.72     91.89 o 
  -1  13  11      533.84      487.20     73.95 o 
   1  13  11       33.24       12.76     64.96 o 
   3  13  11      147.56      175.98     82.73 o 
  -8  14  11      128.53       46.21     75.58 o 
  -6  14  11      252.13      382.31     71.31 o 
  -4  14  11      159.41      118.21     58.31 o 
  -2  14  11      486.03      699.06     82.77 o 
   0  14  11      507.02      633.10     93.53 o 
   2  14  11       51.77       63.60     73.72 o 
  -7  15  11      198.75      128.88     80.14 o 
  -5  15  11       16.25       38.40     55.73 o 
  -3  15  11      286.04      233.22     81.04 o 
  -1  15  11      371.17      320.87    110.99 o 
   1  15  11       96.18       64.95     77.97 o 
   3  15  11      203.91      285.80     99.70 o 
  -6  16  11        8.84      152.70     78.11 o 
  -4  16  11       19.44       74.92     67.30 o 
  -2  16  11      329.24      459.49     87.78 o 
   0  16  11      231.41      148.23     82.72 o 
   2  16  11      190.62      111.86     86.01 o 
  -5  17  11        0.94       40.71     69.55 o 
  -3  17  11      182.06      217.70     79.21 o 
  -1  17  11      258.53      294.96     87.88 o 
   1  17  11       37.44      131.81    115.76 o 
  -2  18  11      540.64      517.18    116.75 o 
 -12   0  12      126.41       55.15    135.88 o 
 -10   0  12      160.69      134.24     98.03 o 
  -8   0  12       15.53       22.47     69.51 o 
  -6   0  12      720.60      964.66    309.74 o 
  -4   0  12     2155.23     1823.66    153.93 o 
  -2   0  12     7557.33     8102.74    248.84 o 
   0   0  12       46.85        0.00     58.04 o 
   2   0  12      838.69      641.18     87.30 o 
   4   0  12     2628.07     2518.58    155.05 o 
   6   0  12      751.09     1284.50    239.80 o 
 -11   1  12       16.03       79.76     65.36 o 
  -9   1  12      150.33       83.85     55.64 o 
  -7   1  12     3053.10     2954.62    205.36 o 
  -5   1  12     4222.46     4226.86    159.56 o 
  -3   1  12        5.74       21.82     37.33 o 
  -1   1  12      219.30      279.67     50.37 o 
   1   1  12      844.08      851.01     75.37 o 
   3   1  12      661.51      580.16     60.05 o 
   5   1  12      201.85      186.08    140.28 o 
 -12   2  12      262.01      153.16     86.95 o 
 -10   2  12       79.72      118.71     61.72 o 
  -8   2  12       19.20       42.23     50.37 o 
  -6   2  12     2181.17     2393.82    124.94 o 
  -4   2  12     2237.86     2398.94    111.04 o 
  -2   2  12       82.64       69.65     43.79 o 
   0   2  12       75.30       38.73     37.43 o 
   2   2  12      677.20      723.32     82.16 o 
   4   2  12      481.00      573.60     99.80 o 
   6   2  12      184.71       59.02     94.66 o 
 -11   3  12      140.17      160.48     83.39 o 
  -9   3  12     1007.36      929.53     95.17 o 
  -7   3  12        2.17       12.40     46.21 o 
  -5   3  12       73.02      126.77     43.69 o 
  -3   3  12      774.43      761.94    129.10 o 
  -1   3  12     1480.55     1648.62    109.48 o 
   1   3  12      128.91      219.13     48.99 o 
   3   3  12       24.78       68.09     40.14 o 
   5   3  12      265.20      337.19    102.40 o 
 -10   4  12      767.28      682.30     91.03 o 
  -8   4  12      472.43      364.84     72.66 o 
  -6   4  12        3.78       19.56     37.65 o 
  -4   4  12       74.13       58.96     46.36 o 
  -2   4  12       12.22       29.12     43.07 o 
   0   4  12     1971.25     2088.43    109.90 o 
   2   4  12      637.32      628.04     60.07 o 
   4   4  12       73.01       31.62     46.04 o 
   6   4  12      168.20      166.70    124.69 o 
 -11   5  12      256.45      242.99     86.27 o 
  -9   5  12      730.27      641.50    101.99 o 
  -7   5  12       10.69       45.27     46.08 o 
  -5   5  12       23.07       67.85     46.86 o 
  -3   5  12       61.32      102.14     49.72 o 
  -1   5  12      404.85      214.85     49.47 o 
   1   5  12     1277.72     1500.10     97.71 o 
   3   5  12       23.03       21.54     44.36 o 
   5   5  12       53.22       55.15     64.07 o 
 -10   6  12      501.01      514.00    127.56 o 
  -8   6  12      549.07      522.91     92.26 o 
  -6   6  12       57.40       29.29     45.84 o 
  -4   6  12       13.09       80.57     49.95 o 
  -2   6  12       49.92       23.08     35.01 o 
   0   6  12     1427.87     1333.57     91.58 o 
   2   6  12       44.88       29.45     39.89 o 
   4   6  12        8.80       75.95     51.28 o 
   6   6  12      126.61       18.16     77.66 o 
 -11   7  12       97.83      215.17     85.25 o 
  -9   7  12      185.63      232.08     80.25 o 
  -7   7  12      184.26      185.15     60.54 o 
  -5   7  12      171.61      158.19     54.22 o 
  -3   7  12       85.47      141.48     52.99 o 
  -1   7  12       26.85       36.54     40.76 o 
   1   7  12      772.56      889.71     87.93 o 
   3   7  12       47.52       68.74     50.46 o 
   5   7  12       90.18       96.29     71.21 o 
 -10   8  12       95.81       77.59     92.74 o 
  -8   8  12      355.95      263.00    100.41 o 
  -6   8  12      121.00      238.24     62.65 o 
  -4   8  12      123.02      196.59     52.84 o 
  -2   8  12      575.56      586.49     71.91 o 
   0   8  12      107.82       70.53     47.84 o 
   2   8  12       70.19       10.13     52.09 o 
   4   8  12      240.28      230.61     68.09 o 
  -9   9  12      164.16      115.06     58.72 o 
  -7   9  12        0.43       21.06     47.15 o 
  -5   9  12      589.99      464.42     67.05 o 
  -3   9  12      958.04     1056.82     88.28 o 
  -1   9  12       54.06       53.39     45.36 o 
   1   9  12        3.66       71.43     48.63 o 
   3   9  12      538.97      535.66    104.27 o 
   5   9  12      141.57        0.00     67.24 o 
 -10  10  12       28.29      215.55     94.51 o 
  -8  10  12       46.62      142.26     57.15 o 
  -6  10  12     1066.26      988.34     89.81 o 
  -4  10  12      253.89      390.52     64.99 o 
  -2  10  12       65.13      102.66     49.19 o 
   0  10  12       19.25       82.41     52.43 o 
   2  10  12      816.52      839.32     99.02 o 
   4  10  12      192.59       57.09     78.58 o 
  -9  11  12        2.32       25.19     72.13 o 
  -7  11  12       58.46       51.03     49.94 o 
  -5  11  12       17.00       25.25     48.04 o 
  -3  11  12      708.34      453.65     71.13 o 
  -1  11  12      166.87      180.23     60.19 o 
   1  11  12      126.88      101.50     62.66 o 
   3  11  12      655.89      643.66    111.94 o 
  -8  12  12       68.43       39.99     58.36 o 
  -6  12  12        3.53        1.02     51.17 o 
  -4  12  12       23.05       34.70     53.64 o 
  -2  12  12      353.44      295.07     66.78 o 
   0  12  12        8.96       46.32     52.55 o 
   2  12  12       44.43       28.44     74.99 o 
  -7  13  12      158.08       51.77     57.18 o 
  -5  13  12      111.85       56.83     54.77 o 
  -3  13  12       13.92       43.06     55.33 o 
  -1  13  12        6.80      115.42     57.42 o 
   1  13  12        9.78       31.65     72.85 o 
   3  13  12       56.72       37.21     79.35 o 
  -8  14  12        0.07        0.00     72.25 o 
  -6  14  12       64.90       18.52     54.91 o 
  -4  14  12       39.42       67.56     57.72 o 
  -2  14  12        1.35       40.90     56.24 o 
   0  14  12        9.61       19.32     74.01 o 
   2  14  12       11.83        0.00     74.38 o 
  -7  15  12       28.31       90.84     63.73 o 
  -5  15  12      139.85      167.66     65.44 o 
  -3  15  12       41.36       18.75     55.83 o 
  -1  15  12       97.12      217.11     78.59 o 
   1  15  12       11.99       56.42     81.77 o 
  -4  16  12        2.63      105.42     73.64 o 
  -2  16  12       98.73       98.89     76.57 o 
   0  16  12      154.42      111.91     87.35 o 
 -11   1  13        4.29       30.18     65.73 o 
  -9   1  13        1.91       41.18     57.24 o 
  -7   1  13      157.36       93.05     56.80 o 
  -5   1  13        6.79        2.45     43.52 o 
  -3   1  13      463.18      417.04    100.84 o 
  -1   1  13      151.60      218.27     59.48 o 
   1   1  13     1112.28     1124.78     87.29 o 
   3   1  13        0.76       14.12     42.88 o 
   5   1  13       23.82       84.73     95.52 o 
 -10   2  13      131.13      143.04     67.84 o 
  -8   2  13      178.12      152.87     61.25 o 
  -6   2  13       10.63       14.37     47.11 o 
  -4   2  13      282.18      164.31     63.74 o 
  -2   2  13      774.73      689.66     78.59 o 
   0   2  13      302.06      305.17     57.91 o 
   2   2  13      182.14      213.83     54.19 o 
   4   2  13     1594.45     1480.60    117.61 o 
 -11   3  13       60.09      107.13     71.52 o 
  -9   3  13       60.09       39.64     55.38 o 
  -7   3  13      129.30       96.65     63.45 o 
  -5   3  13       74.09       43.41     59.16 o 
  -3   3  13      200.70      157.12     55.59 o 
  -1   3  13     1456.46     1704.24    136.25 o 
   1   3  13      498.42      412.42     57.12 o 
   3   3  13       16.22       41.82     52.50 o 
   5   3  13      306.42      285.86    110.76 o 
 -10   4  13       17.93       65.19     62.99 o 
  -8   4  13        0.61       36.77     52.46 o 
  -6   4  13      955.95      773.37    114.08 o 
  -4   4  13       85.83      112.10     53.36 o 
  -2   4  13       89.16       18.65     50.06 o 
   0   4  13     1295.89     1239.47    198.60 o 
   2   4  13      720.67      648.05    100.89 o 
   4   4  13      141.77      191.09     83.98 o 
 -11   5  13       78.39       39.66     77.18 o 
  -9   5  13       17.76       40.85     68.28 o 
  -7   5  13      484.15      399.87     87.13 o 
  -5   5  13      197.64      119.22     54.73 o 
  -3   5  13      626.18      502.48     82.61 o 
  -1   5  13     1212.79     1227.14     94.22 o 
   1   5  13      406.17      282.83     79.54 o 
   3   5  13      150.53       83.97     50.17 o 
   5   5  13      143.00      172.59     84.59 o 
 -10   6  13      236.60      312.78     93.95 o 
  -8   6  13        3.24       99.92     71.88 o 
  -6   6  13      941.25      778.03     96.60 o 
  -4   6  13      688.18      780.48    101.65 o 
  -2   6  13      306.35      366.90     60.88 o 
   0   6  13     1760.30     1591.46    106.19 o 
   2   6  13      220.26      229.65     69.57 o 
   4   6  13        1.72       40.64     55.77 o 
  -9   7  13      426.17      522.06    101.33 o 
  -7   7  13      271.04      293.28     66.17 o 
  -5   7  13      544.37      463.83     68.17 o 
  -3   7  13      439.36      488.64     66.34 o 
  -1   7  13     1842.12     2068.05    118.63 o 
   1   7  13      190.92       81.68     53.40 o 
   3   7  13       21.57       25.72     58.98 o 
 -10   8  13      399.97      341.46    120.29 o 
  -8   8  13      164.40      136.50     77.02 o 
  -6   8  13      278.82      143.43     56.76 o 
  -4   8  13     1356.62     1418.40    105.80 o 
  -2   8  13      785.44      778.81     83.55 o 
   0   8  13      167.53      233.32     68.99 o 
   2   8  13       53.50        2.18     52.88 o 
   4   8  13      204.58      152.65     88.85 o 
  -9   9  13      378.29      434.08    112.96 o 
  -7   9  13      287.60      455.64     73.40 o 
  -5   9  13     1192.33     1079.60     96.42 o 
  -3   9  13       12.22       41.74     49.64 o 
  -1   9  13      415.79      425.14     98.33 o 
   1   9  13      615.53      667.07     82.82 o 
   3   9  13       23.31       11.16     64.82 o 
  -8  10  13       86.16       83.59     58.21 o 
  -6  10  13      651.73      808.38     87.74 o 
  -4  10  13      360.69      323.75     65.85 o 
  -2  10  13      162.35      155.09     56.50 o 
   0  10  13      112.94       99.19     58.19 o 
   2  10  13      106.47      120.29     67.34 o 
  -7  11  13       56.29       79.60     58.34 o 
  -5  11  13      564.49      498.64     76.30 o 
  -3  11  13      380.50      428.27     72.37 o 
  -1  11  13        2.05       72.26     54.76 o 
   1  11  13       66.65      125.34     68.08 o 
   3  11  13      199.46      275.77     98.42 o 
  -8  12  13      120.97       81.62     65.24 o 
  -6  12  13      232.58      194.84     63.60 o 
  -4  12  13       48.74       59.32     59.93 o 
  -2  12  13       12.83       41.27     53.98 o 
   0  12  13      333.78      258.77     68.82 o 
   2  12  13      137.55      190.59     93.20 o 
  -7  13  13      201.10      278.09     73.93 o 
  -5  13  13       89.73      137.92     66.28 o 
  -3  13  13      124.27       79.96     61.51 o 
  -1  13  13        2.78       14.67     59.61 o 
   1  13  13       69.84       80.48     83.56 o 
  -6  14  13        1.00       32.92     59.38 o 
  -4  14  13       41.99       19.75     61.23 o 
  -2  14  13      172.46      152.72     66.04 o 
   0  14  13       37.56       41.64     82.54 o 
  -3  15  13      150.39       77.25     64.96 o 
 -10   0  14      301.28      463.53    128.99 o 
  -8   0  14       26.21       13.72     77.53 o 
  -6   0  14      206.90      239.24     83.76 o 
  -4   0  14       21.04       55.15    100.71 o 
  -2   0  14      412.85      420.44    154.27 o 
   0   0  14      311.86      283.66     95.25 o 
   2   0  14       61.02       64.21     67.46 o 
   4   0  14     1350.77     1492.33    249.39 o 
  -9   1  14       85.70       53.53     63.61 o 
  -7   1  14       19.56       68.13     56.39 o 
  -5   1  14       26.04       54.95     61.93 o 
  -3   1  14      329.05      409.10    168.77 o 
  -1   1  14      558.25      652.31     99.30 o 
   1   1  14       63.31       53.10     48.55 o 
   3   1  14        1.37       29.16     52.73 o 
 -10   2  14      144.12      151.51     72.05 o 
  -8   2  14      147.27      161.85     76.60 o 
  -6   2  14      501.17      479.66     99.08 o 
  -4   2  14        7.78       54.59     61.04 o 
  -2   2  14       33.39       90.47     64.41 o 
   0   2  14      569.27      939.11    203.49 o 
   2   2  14      100.78      139.80     49.78 o 
   4   2  14       25.50        9.53     89.69 o 
  -9   3  14      150.93      213.51     72.55 o 
  -7   3  14      986.69      972.92    122.07 o 
  -5   3  14      136.86      235.74     76.64 o 
  -3   3  14       87.71       86.96     67.14 o 
  -1   3  14      262.55      255.12     59.22 o 
   1   3  14        4.70       10.30     55.70 o 
   3   3  14      560.57      542.58     86.02 o 
 -10   4  14       83.67      108.14     84.92 o 
  -8   4  14      724.43      643.49    110.68 o 
  -6   4  14      462.01      582.35    100.44 o 
  -4   4  14      417.63      413.15     87.93 o 
  -2   4  14       52.63       59.18     47.27 o 
   0   4  14      724.14      730.91     83.70 o 
   2   4  14      165.46      248.18     69.98 o 
   4   4  14        7.16        2.66     61.97 o 
  -9   5  14      436.92      344.24     95.50 o 
  -7   5  14      692.61      579.38    103.53 o 
  -5   5  14      537.64      562.69     94.02 o 
  -3   5  14       32.35       92.85     51.15 o 
  -1   5  14      245.06      327.79     64.11 o 
   1   5  14     1158.13     1256.36    111.20 o 
   3   5  14       78.92      149.37     80.81 o 
  -8   6  14      357.10      372.55     94.95 o 
  -6   6  14      559.22      495.53    100.27 o 
  -4   6  14      569.55      516.40     72.15 o 
  -2   6  14       32.10       39.13     48.18 o 
   0   6  14      374.87      336.63     67.65 o 
   2   6  14      577.70      535.66    106.37 o 
  -9   7  14      243.01      365.88    100.37 o 
  -7   7  14       45.01      108.20     72.44 o 
  -5   7  14      471.34      388.91     70.05 o 
  -3   7  14      244.98      291.90     64.37 o 
  -1   7  14      116.68      161.31     61.01 o 
   1   7  14     1009.85     1049.53    100.47 o 
   3   7  14        1.32       34.38     64.35 o 
  -8   8  14        0.29       40.40     65.82 o 
  -6   8  14       45.33       31.97     50.47 o 
  -4   8  14      341.79      326.40     68.48 o 
  -2   8  14      454.27      426.21     72.04 o 
   0   8  14       76.57       49.74     56.27 o 
   2   8  14        5.20        0.00     60.43 o 
  -7   9  14        0.28       16.11     54.55 o 
  -5   9  14      100.23       84.66     52.75 o 
  -3   9  14      302.53      255.83     76.10 o 
  -1   9  14       56.79       66.04     57.12 o 
   1   9  14        6.55       15.82     54.12 o 
  -8  10  14        6.40      102.02     75.07 o 
  -6  10  14        1.46       38.13     58.53 o 
  -4  10  14       22.90       35.82     56.45 o 
  -2  10  14      351.27      309.01     69.97 o 
   0  10  14       47.90       24.32     52.18 o 
  -7  11  14        2.26       28.10     54.42 o 
  -5  11  14       21.73       40.53     56.18 o 
  -3  11  14       49.26       76.00     60.49 o 
  -1  11  14       12.14       55.92     58.15 o 
   1  11  14       72.58       86.75     71.91 o 
  -6  12  14       35.55       86.71     63.86 o 
  -4  12  14      116.39      185.54     67.75 o 
  -2  12  14       86.63       85.21     62.06 o 
   0  12  14      175.45      141.77     74.60 o 
  -5  13  14        2.27       45.01     63.04 o 
  -3  13  14       25.49       34.89     62.07 o 
  -1  13  14        6.75       59.88     65.76 o 
  -9   1  15      103.05       86.50     69.00 o 
  -7   1  15      119.66       29.24     69.96 o 
  -5   1  15       96.24      101.35    102.31 o 
  -3   1  15       65.20       88.26     87.76 o 
  -1   1  15        0.47       82.72     96.72 o 
   1   1  15       14.61       51.41     51.99 o 
  -8   2  15       15.38       47.28     75.48 o 
  -6   2  15      304.69      205.49     80.55 o 
  -4   2  15       67.55      115.47     70.52 o 
  -2   2  15       91.60       90.27     99.12 o 
   0   2  15       31.71       19.09     55.62 o 
   2   2  15        0.07       76.09     59.01 o 
  -9   3  15        3.56       35.81     73.30 o 
  -7   3  15      498.44      384.99    118.57 o 
  -5   3  15      193.87       37.13     66.12 o 
  -3   3  15      519.62      469.93     96.91 o 
  -1   3  15       61.95       83.51     63.60 o 
   1   3  15      172.30      166.58     89.99 o 
  -8   4  15      115.99       86.18     81.29 o 
  -6   4  15      324.54      197.01     84.04 o 
  -4   4  15       83.04       57.17     71.57 o 
  -2   4  15      241.69      189.87     59.62 o 
   0   4  15        0.63        1.82     62.05 o 
   2   4  15        0.64       51.75     77.01 o 
  -9   5  15      152.01      161.49     91.73 o 
  -7   5  15      310.06      163.83    111.53 o 
  -5   5  15       22.54        0.00     65.49 o 
  -3   5  15       79.48       57.46     58.42 o 
  -1   5  15      121.24      106.21     57.44 o 
   1   5  15       25.81       81.47     69.70 o 
  -8   6  15      431.86      506.54    109.03 o 
  -6   6  15      161.22      186.89     97.75 o 
  -4   6  15        1.79       34.96     61.37 o 
  -2   6  15       73.60       44.40     52.98 o 
   0   6  15      335.55      302.43     68.82 o 
  -7   7  15       83.59       63.93     94.11 o 
  -5   7  15      178.79      191.76     74.24 o 
  -3   7  15        4.18       27.68     51.95 o 
  -1   7  15      390.17      310.23     69.52 o 
   1   7  15      193.75      163.06     73.39 o 
  -6   8  15      128.47      149.52     74.67 o 
  -4   8  15       39.33       43.92     57.10 o 
  -2   8  15       54.47       97.43     59.38 o 
   0   8  15      707.27      653.40    107.38 o 
  -7   9  15        8.46       61.76     72.21 o 
  -5   9  15      273.93      275.22     70.12 o 
  -3   9  15       80.67       81.41     58.44 o 
  -1   9  15      535.07      565.11     85.99 o 
  -6  10  15      136.66      127.06     67.73 o 
  -4  10  15      176.01      176.10     67.24 o 
  -2  10  15      360.89      414.96     79.24 o 
  -3  11  15      490.74      348.81    102.82 o 
  -8   0  16      618.58      285.36    173.45 o 
  -6   0  16      486.76      404.45    180.65 o 
  -4   0  16      214.54      449.22    176.65 o 
  -2   0  16     1695.89     1893.58    308.54 o 
   0   0  16      310.90      270.55    115.10 o 
  -7   1  16      479.79      246.48    116.99 o 
  -5   1  16      189.97      103.65     91.54 o 
  -3   1  16      695.59      639.52    208.22 o 
  -1   1  16      723.30      967.77    162.78 o 
  -8   2  16      150.32       67.22     81.71 o 
  -6   2  16      382.62      434.11    130.27 o 
  -4   2  16      303.74      286.70    121.12 o 
  -2   2  16      687.47      853.08    155.62 o 
   0   2  16      309.20      273.73     89.97 o 
  -7   3  16      163.52      129.54     87.96 o 
  -5   3  16      141.68      147.24     80.05 o 
  -3   3  16      312.57      319.90    120.59 o 
  -1   3  16      260.33      330.73     93.12 o 
  -6   4  16       34.09       31.61     72.19 o 
  -4   4  16      142.95       81.07     79.03 o 
  -2   4  16       37.16      174.02     98.21 o 
   0   4  16       89.37      205.04     77.77 o 
  -7   5  16      108.82       76.64     83.59 o 
  -5   5  16      344.78      292.47     94.90 o 
  -3   5  16        0.59       37.30     68.86 o 
  -1   5  16        4.09       30.61     65.53 o 
  -6   6  16       25.96       91.03     83.37 o 
  -4   6  16       11.81       34.06     62.08 o 
  -2   6  16        2.41       30.73     59.42 o 
  -5   7  16       65.53       89.87     71.73 o 
  -3   7  16        5.70       38.80     67.02 o 
  -4   8  16       17.73       62.51     70.46 o 
                                                 
